# Supplementary material for: 2-[7-(3,5-Dibromo-2-hy­droxy­phen­yl)-6-eth­oxy­carbonyl-2-oxo-5H-2,3,6,7-tetra­hydro­thio­pyrano[2,3-d][1,3]thia­zol-6-yl]acetic acid ethanol monosolvate
Source: Acta Crystallogr Sect E Struct Rep Online. 2012 Aug 15;68(Pt 9):o2721–2. doi: 10.1107/S1600536812035325 (PMC3435735; doi:10.1107/S1600536812035325)
Supplement: Supplementary file 1 [file e-68-o2721-sup1.cif]

##############################################################################
#                                                                            #
# This CIF contains the data in a paper accepted for publication in          #
# Acta Crystallographica Section E. It conforms to the requirements of       #
# Notes for Authors for Acta Crystallographica Section E, and has been       #
# peer reviewed under the auspices of the IUCr Commission on Journals.       #
#                                                                            #
# Full details of the Crystallographic Information File format               #
# are given in the paper "The Crystallographic Information File (CIF):       #
# a New Standard Archive File for Crystallography" by S. R. Hall, F. H.      #
# Allen and I. D. Brown [Acta Cryst. (1991), A47, 655-685].                  #
#                                                                            #
# The current version of the core CIF dictionary is obtainable from          #
# ftp://ftp.iucr.org/pub/cif_core.dic.                                       #
#                                                                            #
# Software is freely available for graphical display of the structure(s)     #
# in this CIF. For information consult the CIF software page                 #
# http://www.iucr.org/resources/cif/software.                                #
#                                                                            #
# This file may be used for bona fide research purposes within the           #
# scientific community so long as proper attribution is given to the journal # 
# article from which it was obtained.                                        #
#                                                                            #
##############################################################################
data_I
_audit_creation_method     SHELXL-97
_chemical_name_systematic
;
2-[7-(3,5-Dibromo-2-hydroxyphenyl)-6-ethoxycarbonyl-2-oxo-5<i>H</i>-2,3,6,7-
tetrahydrothiopyrano[2,3-<i>d</i>][1,3]thiazol-6-yl]acetic acid
ethanol monosolvate
;
_chemical_name_common     ?
_chemical_formula_moiety     'C17 H15 Br2 N O6 S2, C2 H6 O'
_chemical_formula_sum     'C19 H21 Br2 N O7 S2'
_chemical_formula_iupac     'C17 H15 Br2 N O6 S2, C2 H6 O'
_chemical_formula_weight     599.31
_chemical_melting_point_gt     510
_chemical_melting_point_lt     512
_symmetry_cell_setting     monoclinic
_symmetry_space_group_name_H-M     'P 21/n'
_symmetry_space_group_name_HALL     '-P 2yn'
loop_
    _symmetry_equiv_pos_as_xyz
    'x, y, z'
    '-x+1/2, y+1/2, -z+1/2'
    '-x, -y, -z'
    'x+1/2, -y+1/2, z+1/2'
_cell_length_a     16.8176(9)
_cell_length_b     8.1654(4)
_cell_length_c     18.3841(9)
_cell_angle_alpha     90.00
_cell_angle_beta     113.303(6)
_cell_angle_gamma     90.00
_cell_volume     2318.6(2)
_cell_formula_units_Z     4
_cell_measurement_reflns_used     6534
_cell_measurement_theta_min     2.41
_cell_measurement_theta_max     29.06
_cell_measurement_temperature     130(2)
_exptl_crystal_description     block
_exptl_crystal_colour     colourless
_exptl_crystal_size_max     0.45
_exptl_crystal_size_mid     0.40
_exptl_crystal_size_min     0.25
_exptl_crystal_density_diffrn     1.717
_exptl_crystal_density_meas     ?
_exptl_crystal_density_method     'not measured'
_exptl_crystal_F_000     1200
_exptl_absorpt_coefficient_mu     3.716
_exptl_absorpt_correction_type     multi-scan
_exptl_absorpt_process_details
;
(CrysAlis PRO; Oxford Diffraction, 2009)
;
_exptl_absorpt_correction_T_min     0.76087
_exptl_absorpt_correction_T_max     1.00000
_exptl_special_details
;
;
_diffrn_ambient_temperature     130(2)
_diffrn_radiation_type     'Mo K\a'
_diffrn_radiation_wavelength     0.71073
_diffrn_radiation_source     'Enhance (Mo) X-ray Source'
_diffrn_radiation_monochromator     graphite
_diffrn_measurement_device_type     'Oxford Diffraction Xcalibur Atlas'
_diffrn_measurement_method     '\w scans'
_diffrn_detector_area_resol_mean     ?
_diffrn_reflns_number     15312
_diffrn_reflns_av_R_equivalents     0.0224
_diffrn_reflns_av_sigmaI/netI     0.0261
_diffrn_reflns_theta_min     2.41
_diffrn_reflns_theta_max     29.08
_diffrn_reflns_theta_full     25.00
_diffrn_measured_fraction_theta_max     0.891
_diffrn_measured_fraction_theta_full     1.000
_diffrn_reflns_limit_h_min     -22
_diffrn_reflns_limit_h_max     22
_diffrn_reflns_limit_k_min     -10
_diffrn_reflns_limit_k_max     11
_diffrn_reflns_limit_l_min     -24
_diffrn_reflns_limit_l_max     24
_diffrn_standards_number     ?
_diffrn_standards_interval_count     ?
_diffrn_standards_interval_time     ?
_diffrn_standards_decay_%     2
_refine_special_details
;
Refinement of <i>F</i>^2^ against ALL reflections. The weighted <i>R</i>-factor
<i>wR</i> and goodness of fit <i>S</i> are based on <i>F</i>^2^, conventional
<i>R</i>-factors <i>R</i> are based on <i>F</i>, with <i>F</i> set to zero for
negative <i>F</i>^2^. The threshold expression of <i>F</i>^2^ >
\s(<i>F</i>^2^) is used only for calculating <i>R</i>-factors(gt) <i>etc</i>.
and is not relevant to the choice of reflections for refinement.
<i>R</i>-factors based on <i>F</i>^2^ are statistically about twice as large
as those based on <i>F</i>, and <i>R</i>- factors based on ALL data will be
even larger.
;
_reflns_number_total     5539
_reflns_number_gt     4500
_reflns_threshold_expression     I>2\s(I)
_refine_ls_structure_factor_coef     Fsqd
_refine_ls_matrix_type     full
_refine_ls_R_factor_all     0.0350
_refine_ls_R_factor_gt     0.0268
_refine_ls_wR_factor_gt     0.0722
_refine_ls_wR_factor_ref     0.0734
_refine_ls_goodness_of_fit_ref     1.087
_refine_ls_restrained_S_all     1.087
_refine_ls_number_reflns     5539
_refine_ls_number_parameters     298
_refine_ls_number_restraints     0
_refine_ls_hydrogen_treatment     mixed
_refine_ls_weighting_scheme     calc
_refine_ls_weighting_details
                 'calc w=1/[\s^2^(Fo^2^)+(0.0440P)^2^] where P=(Fo^2^+2Fc^2^)/3'
_atom_sites_solution_hydrogens     geom
_atom_sites_solution_primary     direct
_atom_sites_solution_secondary     difmap
_refine_ls_shift/su_max     0.002
_refine_ls_shift/su_mean     0.000
_refine_diff_density_max     1.081
_refine_diff_density_min     -0.873
_refine_ls_extinction_method     none
_refine_ls_extinction_coef     ?
loop_
    _atom_type_symbol
    _atom_type_description
    _atom_type_scat_dispersion_real
    _atom_type_scat_dispersion_imag
    _atom_type_scat_source
    'C' 'C' 0.0033 0.0016
                         'International Tables Vol C Tables 4.2.6.8 and 6.1.1.4'
    'H' 'H' 0.0000 0.0000
                         'International Tables Vol C Tables 4.2.6.8 and 6.1.1.4'
    'N' 'N' 0.0061 0.0033
                         'International Tables Vol C Tables 4.2.6.8 and 6.1.1.4'
    'O' 'O' 0.0106 0.0060
                         'International Tables Vol C Tables 4.2.6.8 and 6.1.1.4'
    'S' 'S' 0.1246 0.1234
                         'International Tables Vol C Tables 4.2.6.8 and 6.1.1.4'
    'Br' 'Br' -0.2901 2.4595
                         'International Tables Vol C Tables 4.2.6.8 and 6.1.1.4'
_computing_data_collection
;
CrysAlis PRO (Oxford Diffraction, 2009)
;
_computing_cell_refinement
;
CrysAlis PRO (Oxford Diffraction, 2009)
;
_computing_data_reduction
;
CrysAlis PRO (Oxford Diffraction, 2009)
;
_computing_structure_solution     'SHELXS97 (Sheldrick, 2008)'
_computing_structure_refinement     'SHELXL97 (Sheldrick, 2008)'
_computing_molecular_graphics     'ORTEP-3 for Windows (Farrugia, 1997)'
_computing_publication_material
                                'WinGX (Farrugia, 1999) and PLATON (Spek, 2009)'
loop_
    _atom_site_type_symbol
    _atom_site_label
    _atom_site_fract_x
    _atom_site_fract_y
    _atom_site_fract_z
    _atom_site_U_iso_or_equiv
    _atom_site_adp_type
    _atom_site_calc_flag
    _atom_site_refinement_flags
    _atom_site_occupancy
    _atom_site_symmetry_multiplicity
    _atom_site_disorder_assembly
    _atom_site_disorder_group
    Br Br1 0.996319(13) 0.62878(3) 0.839566(12) 0.03491(8) Uani d . 1 1 . .
    Br Br2 1.074501(12) 0.35750(3) 0.592151(13) 0.02712(7) Uani d . 1 1 . .
    S S1 0.75077(3) 0.80961(6) 0.48078(3) 0.01618(11) Uani d . 1 1 . .
    C C2 0.71841(11) 0.8163(2) 0.37660(11) 0.0157(4) Uani d . 1 1 . .
    N N3 0.69780(10) 0.66259(19) 0.34724(9) 0.0148(3) Uani d . 1 1 . .
    H H3 0.6864(14) 0.639(3) 0.2971(14) 0.017(6) Uiso d . 1 1 . .
    C C4 0.70683(11) 0.5421(2) 0.40400(10) 0.0126(4) Uani d . 1 1 . .
    S S5 0.68259(3) 0.33898(6) 0.37237(3) 0.01932(11) Uani d . 1 1 . .
    C C6 0.72417(12) 0.2434(2) 0.46983(11) 0.0144(4) Uani d . 1 1 . .
    H H6A 0.7010 0.1332 0.4647 0.017 Uiso calc R 1 1 . .
    H H6B 0.7866 0.2345 0.4884 0.017 Uiso calc R 1 1 . .
    C C7 0.70239(11) 0.3352(2) 0.53289(10) 0.0115(3) Uani d . 1 1 . .
    C C8 0.74732(10) 0.5062(2) 0.55304(10) 0.0104(3) Uani d . 1 1 . .
    H H8 0.7183 0.5682 0.5812 0.013 Uiso calc R 1 1 . .
    C C9 0.73311(11) 0.5980(2) 0.47848(10) 0.0115(4) Uani d . 1 1 . .
    O O10 0.71500(8) 0.94164(17) 0.33849(8) 0.0213(3) Uani d . 1 1 . .
    C C11 0.60359(11) 0.3610(2) 0.50519(11) 0.0140(4) Uani d . 1 1 . .
    H H11A 0.5927 0.4331 0.5422 0.017 Uiso calc R 1 1 . .
    H H11B 0.5816 0.4140 0.4538 0.017 Uiso calc R 1 1 . .
    C C12 0.55580(11) 0.2028(2) 0.49939(11) 0.0156(4) Uani d . 1 1 . .
    O O13 0.59224(8) 0.07109(16) 0.51734(8) 0.0178(3) Uani d . 1 1 . .
    O O14 0.47090(8) 0.22172(18) 0.47434(9) 0.0224(3) Uani d . 1 1 . .
    H H14 0.4454(16) 0.132(3) 0.4748(16) 0.037(8) Uiso d . 1 1 . .
    C C15 0.73196(11) 0.2392(2) 0.61104(11) 0.0132(4) Uani d . 1 1 . .
    O O16 0.70277(8) 0.26568(16) 0.66029(7) 0.0182(3) Uani d . 1 1 . .
    O O17 0.79311(8) 0.12991(15) 0.61807(8) 0.0171(3) Uani d . 1 1 . .
    C C18 0.82447(13) 0.0290(3) 0.69041(12) 0.0246(5) Uani d . 1 1 . .
    H H18A 0.8501 -0.0706 0.6807 0.030 Uiso calc R 1 1 . .
    H H18B 0.7759 -0.0016 0.7033 0.030 Uiso calc R 1 1 . .
    C C19 0.89052(17) 0.1187(3) 0.75959(15) 0.0419(7) Uani d . 1 1 . .
    H H19A 0.8633 0.2095 0.7738 0.063 Uiso calc R 1 1 . .
    H H19B 0.9361 0.1583 0.7452 0.063 Uiso calc R 1 1 . .
    H H19C 0.9143 0.0455 0.8038 0.063 Uiso calc R 1 1 . .
    C C20 0.84402(11) 0.4998(2) 0.60762(10) 0.0112(3) Uani d . 1 1 . .
    C C21 0.87065(11) 0.5535(2) 0.68594(10) 0.0133(4) Uani d . 1 1 . .
    C C22 0.95879(12) 0.5481(3) 0.73445(10) 0.0186(4) Uani d . 1 1 . .
    C C23 1.02008(11) 0.4888(3) 0.70848(11) 0.0202(4) Uani d . 1 1 . .
    H H23 1.0783 0.4837 0.7423 0.024 Uiso calc R 1 1 . .
    C C24 0.99208(12) 0.4375(2) 0.63082(12) 0.0173(4) Uani d . 1 1 . .
    C C25 0.90546(11) 0.4444(2) 0.58003(11) 0.0143(4) Uani d . 1 1 . .
    H H25 0.8883 0.4122 0.5275 0.017 Uiso calc R 1 1 . .
    O O26 0.80868(9) 0.61034(17) 0.70964(8) 0.0207(3) Uani d . 1 1 . .
    H H26 0.8325(17) 0.644(3) 0.7654(17) 0.046(8) Uiso d . 1 1 . .
    O O27 0.84716(10) 1.0647(2) 0.30489(9) 0.0325(4) Uani d . 1 1 . .
    H H27 0.8036(16) 1.032(3) 0.3155(15) 0.041(7) Uiso d . 1 1 . .
    C C28 0.91066(14) 1.1225(3) 0.37811(13) 0.0307(5) Uani d . 1 1 . .
    H H28A 0.9057 1.0634 0.4219 0.037 Uiso calc R 1 1 . .
    H H28B 0.9016 1.2380 0.3845 0.037 Uiso calc R 1 1 . .
    C C29 0.99888(15) 1.0965(3) 0.37809(17) 0.0432(7) Uani d . 1 1 . .
    H H29A 1.0085 0.9815 0.3744 0.065 Uiso calc R 1 1 . .
    H H29B 1.0419 1.1392 0.4262 0.065 Uiso calc R 1 1 . .
    H H29C 1.0027 1.1523 0.3336 0.065 Uiso calc R 1 1 . .
loop_
    _atom_site_aniso_label
    _atom_site_aniso_U_11
    _atom_site_aniso_U_22
    _atom_site_aniso_U_33
    _atom_site_aniso_U_12
    _atom_site_aniso_U_13
    _atom_site_aniso_U_23
    Br1 0.01994(11) 0.0685(2) 0.01402(10) -0.00743(10) 0.00428(8) -0.01027(10)
    Br2 0.01891(11) 0.03218(14) 0.03580(13) 0.00589(9) 0.01672(9) 0.00288(10)
    S1 0.0194(2) 0.0091(2) 0.0160(2) -0.00223(18) 0.00270(18) 0.00152(18)
    C2 0.0100(8) 0.0176(10) 0.0185(9) 0.0012(7) 0.0047(7) 0.0051(8)
    N3 0.0163(8) 0.0157(8) 0.0126(7) 0.0013(6) 0.0059(6) 0.0032(6)
    C4 0.0135(8) 0.0123(9) 0.0132(8) 0.0003(7) 0.0064(7) 0.0008(7)
    S5 0.0323(3) 0.0126(2) 0.0124(2) -0.0027(2) 0.00818(19) -0.00275(18)
    C6 0.0185(9) 0.0100(9) 0.0158(8) -0.0028(7) 0.0079(7) -0.0002(7)
    C7 0.0128(8) 0.0092(8) 0.0132(8) -0.0004(7) 0.0057(7) 0.0013(7)
    C8 0.0116(8) 0.0093(9) 0.0109(8) -0.0008(7) 0.0051(6) -0.0008(7)
    C9 0.0108(8) 0.0076(8) 0.0153(8) -0.0006(7) 0.0045(7) 0.0007(7)
    O10 0.0198(7) 0.0173(7) 0.0241(7) -0.0006(6) 0.0058(6) 0.0102(6)
    C11 0.0137(8) 0.0120(9) 0.0165(9) -0.0002(7) 0.0062(7) 0.0002(7)
    C12 0.0138(8) 0.0191(10) 0.0140(8) -0.0025(8) 0.0057(7) -0.0006(8)
    O13 0.0160(6) 0.0110(7) 0.0258(7) -0.0024(5) 0.0076(5) 0.0003(6)
    O14 0.0144(7) 0.0158(7) 0.0340(8) -0.0040(6) 0.0064(6) 0.0028(6)
    C15 0.0130(8) 0.0094(9) 0.0164(8) -0.0032(7) 0.0050(7) 0.0008(7)
    O16 0.0245(7) 0.0170(7) 0.0161(6) 0.0012(6) 0.0114(6) 0.0035(5)
    O17 0.0189(6) 0.0149(7) 0.0186(7) 0.0055(5) 0.0087(5) 0.0077(5)
    C18 0.0277(11) 0.0191(11) 0.0273(11) 0.0066(9) 0.0112(9) 0.0122(9)
    C19 0.0368(13) 0.0460(16) 0.0305(13) 0.0038(11) 0.0001(11) 0.0122(11)
    C20 0.0132(8) 0.0084(8) 0.0120(8) -0.0019(7) 0.0051(7) 0.0016(7)
    C21 0.0147(8) 0.0132(9) 0.0139(8) -0.0030(7) 0.0075(7) 0.0007(7)
    C22 0.0176(9) 0.0250(11) 0.0104(8) -0.0043(8) 0.0024(7) -0.0002(8)
    C23 0.0123(9) 0.0271(11) 0.0183(9) -0.0019(8) 0.0028(7) 0.0053(8)
    C24 0.0141(8) 0.0182(10) 0.0227(9) 0.0013(8) 0.0106(7) 0.0036(8)
    C25 0.0158(9) 0.0120(9) 0.0160(8) -0.0018(7) 0.0072(7) 0.0000(7)
    O26 0.0204(7) 0.0289(8) 0.0149(7) -0.0018(6) 0.0091(6) -0.0064(6)
    O27 0.0262(8) 0.0515(11) 0.0188(7) -0.0123(8) 0.0079(6) 0.0049(7)
    C28 0.0312(12) 0.0357(14) 0.0252(11) -0.0081(10) 0.0111(9) -0.0066(10)
    C29 0.0270(12) 0.0459(16) 0.0511(16) -0.0037(11) 0.0094(11) 0.0067(13)
_geom_special_details
;
All e.s.d.'s (except the e.s.d. in the dihedral angle between two l.s. planes)
are estimated using the full covariance matrix. The cell e.s.d.'s are taken
into account individually in the estimation of e.s.d.'s in distances, angles
and torsion angles; correlations between e.s.d.'s in cell parameters are only
used when they are defined by crystal symmetry. An approximate (isotropic)
treatment of cell e.s.d.'s is used for estimating e.s.d.'s involving l.s.
planes.
;
loop_
    _geom_bond_atom_site_label_1
    _geom_bond_atom_site_label_2
    _geom_bond_site_symmetry_2
    _geom_bond_distance
    _geom_bond_publ_flag
    Br1 C22 . 1.8980(18) ?
    Br2 C24 . 1.9061(19) ?
    S1 C9 . 1.7510(18) ?
    S1 C2 . 1.773(2) ?
    C2 O10 . 1.229(2) ?
    C2 N3 . 1.356(3) ?
    N3 C4 . 1.398(2) ?
    N3 H3 . 0.88(2) ?
    C4 C9 . 1.342(2) ?
    C4 S5 . 1.7515(19) ?
    S5 C6 . 1.8212(19) ?
    C6 C7 . 1.541(3) ?
    C6 H6A . 0.9700 ?
    C6 H6B . 0.9700 ?
    C7 C15 . 1.536(2) ?
    C7 C11 . 1.548(2) ?
    C7 C8 . 1.561(2) ?
    C8 C9 . 1.496(2) ?
    C8 C20 . 1.537(2) ?
    C8 H8 . 0.9800 ?
    C11 C12 . 1.503(3) ?
    C11 H11A . 0.9700 ?
    C11 H11B . 0.9700 ?
    C12 O13 . 1.217(2) ?
    C12 O14 . 1.325(2) ?
    O14 H14 . 0.85(3) ?
    C15 O16 . 1.208(2) ?
    C15 O17 . 1.329(2) ?
    O17 C18 . 1.473(2) ?
    C18 C19 . 1.507(3) ?
    C18 H18A . 0.9700 ?
    C18 H18B . 0.9700 ?
    C19 H19A . 0.9600 ?
    C19 H19B . 0.9600 ?
    C19 H19C . 0.9600 ?
    C20 C25 . 1.394(3) ?
    C20 C21 . 1.398(2) ?
    C21 O26 . 1.361(2) ?
    C21 C22 . 1.396(2) ?
    C22 C23 . 1.383(3) ?
    C23 C24 . 1.380(3) ?
    C23 H23 . 0.9300 ?
    C24 C25 . 1.386(2) ?
    C25 H25 . 0.9300 ?
    O26 H26 . 0.98(3) ?
    O27 C28 . 1.427(3) ?
    O27 H27 . 0.87(3) ?
    C28 C29 . 1.499(3) ?
    C28 H28A . 0.9700 ?
    C28 H28B . 0.9700 ?
    C29 H29A . 0.9600 ?
    C29 H29B . 0.9600 ?
    C29 H29C . 0.9600 ?
loop_
    _geom_angle_atom_site_label_1
    _geom_angle_atom_site_label_2
    _geom_angle_atom_site_label_3
    _geom_angle_site_symmetry_1
    _geom_angle_site_symmetry_3
    _geom_angle
    _geom_angle_publ_flag
    C9 S1 C2 . . 91.59(9) ?
    O10 C2 N3 . . 126.65(18) ?
    O10 C2 S1 . . 124.54(16) ?
    N3 C2 S1 . . 108.81(14) ?
    C2 N3 C4 . . 114.77(16) ?
    C2 N3 H3 . . 122.1(14) ?
    C4 N3 H3 . . 122.6(14) ?
    C9 C4 N3 . . 114.66(17) ?
    C9 C4 S5 . . 126.90(15) ?
    N3 C4 S5 . . 118.44(13) ?
    C4 S5 C6 . . 97.51(8) ?
    C7 C6 S5 . . 114.75(12) ?
    C7 C6 H6A . . 108.6 ?
    S5 C6 H6A . . 108.6 ?
    C7 C6 H6B . . 108.6 ?
    S5 C6 H6B . . 108.6 ?
    H6A C6 H6B . . 107.6 ?
    C15 C7 C6 . . 111.71(14) ?
    C15 C7 C11 . . 106.57(14) ?
    C6 C7 C11 . . 111.24(14) ?
    C15 C7 C8 . . 106.69(13) ?
    C6 C7 C8 . . 112.13(14) ?
    C11 C7 C8 . . 108.21(14) ?
    C9 C8 C20 . . 111.07(14) ?
    C9 C8 C7 . . 110.11(14) ?
    C20 C8 C7 . . 114.34(13) ?
    C9 C8 H8 . . 107.0 ?
    C20 C8 H8 . . 107.0 ?
    C7 C8 H8 . . 107.0 ?
    C4 C9 C8 . . 129.31(16) ?
    C4 C9 S1 . . 110.15(14) ?
    C8 C9 S1 . . 120.54(13) ?
    C12 C11 C7 . . 112.39(15) ?
    C12 C11 H11A . . 109.1 ?
    C7 C11 H11A . . 109.1 ?
    C12 C11 H11B . . 109.1 ?
    C7 C11 H11B . . 109.1 ?
    H11A C11 H11B . . 107.9 ?
    O13 C12 O14 . . 123.74(17) ?
    O13 C12 C11 . . 122.87(16) ?
    O14 C12 C11 . . 113.39(16) ?
    C12 O14 H14 . . 112.1(17) ?
    O16 C15 O17 . . 125.14(17) ?
    O16 C15 C7 . . 122.17(16) ?
    O17 C15 C7 . . 112.67(15) ?
    C15 O17 C18 . . 116.76(15) ?
    O17 C18 C19 . . 111.79(18) ?
    O17 C18 H18A . . 109.3 ?
    C19 C18 H18A . . 109.3 ?
    O17 C18 H18B . . 109.3 ?
    C19 C18 H18B . . 109.3 ?
    H18A C18 H18B . . 107.9 ?
    C18 C19 H19A . . 109.5 ?
    C18 C19 H19B . . 109.5 ?
    H19A C19 H19B . . 109.5 ?
    C18 C19 H19C . . 109.5 ?
    H19A C19 H19C . . 109.5 ?
    H19B C19 H19C . . 109.5 ?
    C25 C20 C21 . . 119.64(15) ?
    C25 C20 C8 . . 121.24(15) ?
    C21 C20 C8 . . 119.12(15) ?
    O26 C21 C22 . . 124.10(16) ?
    O26 C21 C20 . . 117.57(15) ?
    C22 C21 C20 . . 118.33(16) ?
    C23 C22 C21 . . 122.58(17) ?
    C23 C22 Br1 . . 118.67(13) ?
    C21 C22 Br1 . . 118.74(14) ?
    C24 C23 C22 . . 117.86(16) ?
    C24 C23 H23 . . 121.1 ?
    C22 C23 H23 . . 121.1 ?
    C23 C24 C25 . . 121.48(18) ?
    C23 C24 Br2 . . 119.28(14) ?
    C25 C24 Br2 . . 119.23(15) ?
    C24 C25 C20 . . 120.06(17) ?
    C24 C25 H25 . . 120.0 ?
    C20 C25 H25 . . 120.0 ?
    C21 O26 H26 . . 112.4(16) ?
    C28 O27 H27 . . 105.8(17) ?
    O27 C28 C29 . . 108.9(2) ?
    O27 C28 H28A . . 109.9 ?
    C29 C28 H28A . . 109.9 ?
    O27 C28 H28B . . 109.9 ?
    C29 C28 H28B . . 109.9 ?
    H28A C28 H28B . . 108.3 ?
    C28 C29 H29A . . 109.5 ?
    C28 C29 H29B . . 109.5 ?
    H29A C29 H29B . . 109.5 ?
    C28 C29 H29C . . 109.5 ?
    H29A C29 H29C . . 109.5 ?
    H29B C29 H29C . . 109.5 ?
loop_
    _geom_torsion_atom_site_label_1
    _geom_torsion_atom_site_label_2
    _geom_torsion_atom_site_label_3
    _geom_torsion_atom_site_label_4
    _geom_torsion_site_symmetry_1
    _geom_torsion_site_symmetry_2
    _geom_torsion_site_symmetry_3
    _geom_torsion_site_symmetry_4
    _geom_torsion
    _geom_torsion_publ_flag
    C9 S1 C2 O10 . . . . 178.68(17) ?
    C9 S1 C2 N3 . . . . -0.71(14) ?
    O10 C2 N3 C4 . . . . -179.39(17) ?
    S1 C2 N3 C4 . . . . -0.01(19) ?
    C2 N3 C4 C9 . . . . 1.0(2) ?
    C2 N3 C4 S5 . . . . -179.55(13) ?
    C9 C4 S5 C6 . . . . -10.25(18) ?
    N3 C4 S5 C6 . . . . 170.43(14) ?
    C4 S5 C6 C7 . . . . 41.76(14) ?
    S5 C6 C7 C15 . . . . 174.57(12) ?
    S5 C6 C7 C11 . . . . 55.62(17) ?
    S5 C6 C7 C8 . . . . -65.71(16) ?
    C15 C7 C8 C9 . . . . 171.17(14) ?
    C6 C7 C8 C9 . . . . 48.57(19) ?
    C11 C7 C8 C9 . . . . -74.49(18) ?
    C15 C7 C8 C20 . . . . 45.32(19) ?
    C6 C7 C8 C20 . . . . -77.29(18) ?
    C11 C7 C8 C20 . . . . 159.65(15) ?
    N3 C4 C9 C8 . . . . 178.26(16) ?
    S5 C4 C9 C8 . . . . -1.1(3) ?
    N3 C4 C9 S1 . . . . -1.5(2) ?
    S5 C4 C9 S1 . . . . 179.11(11) ?
    C20 C8 C9 C4 . . . . 111.4(2) ?
    C7 C8 C9 C4 . . . . -16.3(3) ?
    C20 C8 C9 S1 . . . . -68.83(18) ?
    C7 C8 C9 S1 . . . . 163.48(12) ?
    C2 S1 C9 C4 . . . . 1.28(14) ?
    C2 S1 C9 C8 . . . . -178.54(14) ?
    C15 C7 C11 C12 . . . . -54.49(19) ?
    C6 C7 C11 C12 . . . . 67.49(19) ?
    C8 C7 C11 C12 . . . . -168.91(14) ?
    C7 C11 C12 O13 . . . . 2.3(3) ?
    C7 C11 C12 O14 . . . . -178.81(15) ?
    C6 C7 C15 O16 . . . . -160.59(16) ?
    C11 C7 C15 O16 . . . . -38.9(2) ?
    C8 C7 C15 O16 . . . . 76.5(2) ?
    C6 C7 C15 O17 . . . . 20.9(2) ?
    C11 C7 C15 O17 . . . . 142.56(15) ?
    C8 C7 C15 O17 . . . . -102.00(16) ?
    O16 C15 O17 C18 . . . . 2.8(3) ?
    C7 C15 O17 C18 . . . . -178.74(15) ?
    C15 O17 C18 C19 . . . . -81.1(2) ?
    C9 C8 C20 C25 . . . . -52.6(2) ?
    C7 C8 C20 C25 . . . . 72.8(2) ?
    C9 C8 C20 C21 . . . . 126.18(18) ?
    C7 C8 C20 C21 . . . . -108.48(18) ?
    C25 C20 C21 O26 . . . . 178.33(16) ?
    C8 C20 C21 O26 . . . . -0.5(2) ?
    C25 C20 C21 C22 . . . . -0.7(3) ?
    C8 C20 C21 C22 . . . . -179.45(16) ?
    O26 C21 C22 C23 . . . . 179.74(18) ?
    C20 C21 C22 C23 . . . . -1.3(3) ?
    O26 C21 C22 Br1 . . . . -1.4(3) ?
    C20 C21 C22 Br1 . . . . 177.50(14) ?
    C21 C22 C23 C24 . . . . 1.7(3) ?
    Br1 C22 C23 C24 . . . . -177.11(15) ?
    C22 C23 C24 C25 . . . . -0.1(3) ?
    C22 C23 C24 Br2 . . . . 179.24(15) ?
    C23 C24 C25 C20 . . . . -1.8(3) ?
    Br2 C24 C25 C20 . . . . 178.81(14) ?
    C21 C20 C25 C24 . . . . 2.2(3) ?
    C8 C20 C25 C24 . . . . -179.02(16) ?
loop_
    _geom_hbond_atom_site_label_D
    _geom_hbond_atom_site_label_H
    _geom_hbond_atom_site_label_A
    _geom_hbond_site_symmetry_A
    _geom_hbond_distance_DH
    _geom_hbond_distance_HA
    _geom_hbond_distance_DA
    _geom_hbond_angle_DHA
    _geom_hbond_publ_flag
    O26 H26 Br1 . 0.98(3) 2.55(3) 3.1181(15) 117(2) y
    C6 H6A O13 . 0.97 2.44 3.033(2) 119 y
    N3 H3 O27 2_645 0.89(2) 1.83(2) 2.713(2) 171(3) y
    O14 H14 O13 3_656 0.85(3) 1.80(3) 2.645(2) 171(3) y
    O26 H26 O16 2_656 0.98(3) 1.96(3) 2.7800(19) 139(2) y
    O27 H27 O10 . 0.87(3) 1.86(3) 2.724(2) 174(2) y
    C6 H6A S1 1_545 0.97 2.75 3.5659(17) 142 y
    C23 H23 O10 4_565 0.93 2.36 3.253(2) 161 y
data_global
_journal_date_recd_electronic     2012-08-06
_journal_date_accepted     2012-08-09
_journal_name_full     'Acta Crystallographica, Section E'
_journal_year     2012
_journal_volume     68
_journal_issue      9
_journal_page_first     o2721
_journal_page_last     o2722
_journal_paper_category     QO
_journal_paper_doi     10.1107/S1600536812035325
_journal_coeditor_code     BT5997
_publ_contact_author_name     'Andrzej K. Gzella'
_publ_contact_author_address
;
Department of Organic Chemistry
Poznan University of Medical Sciences
ul. Grunwaldzka 6, Pozna\'n, Poland
;
_publ_contact_author_email     akgzella@ump.edu.pl
_publ_contact_author_fax      48618546680
_publ_contact_author_phone      48618546679
_publ_section_title
;\
2-[7-(3,5-Dibromo-2-hydroxyphenyl)-6-ethoxycarbonyl-2-oxo-5<i>H</i>-2,3,6,7-\
tetrahydrothiopyrano[2,3-<i>d</i>][1,3]thiazol-6-yl]acetic acid ethanol
monosolvate
;
loop_
    _publ_author_name
    _publ_author_address
    'Kowiel, M.'
;
Department of Organic Chemistry
Poznan University of Medical Sciences
ul. Grunwaldzka 6, 60-780 Pozna\'n, Poland
;
    'Zelisko, N.'
;
Department of Pharmaceutical, Organic and Bioorganic Chemistry
Danylo Halytsky Lviv National Medical University
Pekarska 69, Lviv, 79010, Ukraine
;
    'Atamanyuk, D.'
;
Department of Pharmaceutical, Organic and Bioorganic Chemistry
Danylo Halytsky Lviv National Medical University
Pekarska 69, Lviv, 79010, Ukraine
;
    'Lesyk, R.'
;
Department of Pharmaceutical, Organic and Bioorganic Chemistry
Danylo Halytsky Lviv National Medical University
Pekarska 69, Lviv, 79010, Ukraine
;
    'Gzella, A. K.'
;
Department of Organic Chemistry
Poznan University of Medical Sciences
ul. Grunwaldzka 6, 60-780 Pozna\'n, Poland
Faculty of Pharmacy,
Ludwik Rydygier Collegium Medicum in Bydgoszcz,
Nicolaus Copernicus University in Toru\'n,
ul. M. Curie Sk\/lodowskiej 9,
85-094 Bydgoszcz, Poland
;
