# Supplementary material for: 2-[7-(3,5-Dibromo-2-hy­droxy­phen­yl)-6-eth­oxy­carbonyl-2-oxo-5H-2,3,6,7-tetra­hydro­thio­pyrano[2,3-d][1,3]thia­zol-6-yl]acetic acid ethanol monosolvate
Source: Acta Crystallogr Sect E Struct Rep Online. 2012 Aug 15;68(Pt 9):o2721–2. doi: 10.1107/S1600536812035325 (PMC3435735; doi:10.1107/S1600536812035325)
Supplement: Supplementary file 2 [file e-68-o2721-Isup2.hkl]

#
# h,k,l, Fc-squared, Fo-squared, sigma(Fo-squared) and status flag
#
data_I
_shelx_title ' LES3936_130 in P2(1)/n, Kowiel et al.'
_shelx_refln_list_code          4
_shelx_F_calc_maximum      318.92
_exptl_crystal_F_000      1200.00
_reflns_d_resolution_high  0.7312
 
loop_
 _symmetry_equiv_pos_as_xyz
 'x, y, z'
 '-x+1/2, y+1/2, -z+1/2'
 '-x, -y, -z'
 'x-1/2, -y-1/2, z-1/2'
 
_cell_length_a    16.8176
_cell_length_b     8.1654
_cell_length_c    18.3841
_cell_angle_alpha  90.000
_cell_angle_beta  113.303
_cell_angle_gamma  90.000
 
_shelx_F_squared_multiplier     1.000
 
loop_
 _refln_index_h
 _refln_index_k
 _refln_index_l
 _refln_F_squared_calc
 _refln_F_squared_meas
 _refln_F_squared_sigma
 _refln_observed_status
   2   0   0      415.29      610.08      4.75 o
   4   0   0    48173.16    45557.29    211.52 o
   6   0   0      181.38      268.46      8.84 o
   8   0   0        3.49       18.40     10.96 o
  10   0   0    17949.29    18146.06     52.56 o
  12   0   0    15436.42    15306.70    181.46 o
  14   0   0     7045.24     7065.17     46.93 o
  16   0   0     3888.60     3900.16     54.04 o
  18   0   0       59.08       43.63     59.92 o
   1   1   0    35299.43    33060.66   1121.59 o
   2   1   0    13137.82    13034.99     56.78 o
   3   1   0    37361.65    35147.68    479.56 o
   4   1   0     2527.92     2585.78     12.57 o
   5   1   0      293.69      397.45      9.64 o
   6   1   0     3437.61     3543.96     33.96 o
   7   1   0      489.53      519.82      9.30 o
   8   1   0     1190.68     1376.50     13.16 o
   9   1   0     1324.10     1377.66     18.75 o
  10   1   0     6509.05     6738.94     33.48 o
  11   1   0     2428.80     2492.35     18.38 o
  12   1   0      132.31      134.61     13.11 o
  13   1   0     6646.62     6649.28     49.78 o
  14   1   0       34.63       42.76     14.38 o
  15   1   0     2527.93     2481.31     22.34 o
  16   1   0      892.48      970.40     25.36 o
  17   1   0      111.06       96.53     36.16 o
  18   1   0     2800.74     2742.01     46.68 o
  19   1   0        1.34       23.67     68.04 o
   0   2   0       16.54       46.45     12.62 o
   1   2   0     6814.53     7103.07     52.30 o
   2   2   0     3529.88     4007.81     45.10 o
   3   2   0    27785.23    27950.04    429.11 o
   4   2   0     6213.36     6367.02     30.35 o
   5   2   0     3494.86     3693.57     37.88 o
   6   2   0     2740.91     2787.70     38.54 o
   7   2   0      114.44      136.14      5.83 o
   8   2   0     1123.98     1196.53     26.52 o
   9   2   0     5612.05     5475.31     93.90 o
  10   2   0      133.91      144.46      7.26 o
  11   2   0     1041.61     1105.43     22.72 o
  12   2   0       30.78       38.20      9.93 o
  13   2   0      629.14      581.73     12.53 o
  14   2   0       34.91       47.50     12.31 o
  15   2   0     4224.93     4181.35    126.76 o
  16   2   0      694.84      686.81     39.38 o
  17   2   0     2039.18     2133.81     48.62 o
  18   2   0       65.32       80.99     43.34 o
  19   2   0      655.91      608.24     59.52 o
   1   3   0     6124.33     5160.16     65.20 o
   2   3   0       66.55       79.43     11.89 o
   3   3   0    20457.83    21299.38    280.86 o
   4   3   0    12974.64    13786.64    179.52 o
   5   3   0      483.62      614.17      9.92 o
   6   3   0      818.68      990.59     14.01 o
   7   3   0       34.15       53.49      7.08 o
   8   3   0     1345.37     1419.70     27.71 o
   9   3   0       11.66       13.95      8.46 o
  10   3   0     2009.87     2092.12     23.46 o
  11   3   0      576.74      601.68     19.60 o
  12   3   0      779.36      763.60     21.33 o
  13   3   0    10533.78    10243.00     59.85 o
  14   3   0        4.14        3.31     28.87 o
  15   3   0     3276.30     3387.20     50.53 o
  16   3   0      651.60      650.67     41.76 o
  17   3   0      831.16      826.10     46.03 o
  18   3   0      308.93      286.45     47.19 o
  19   3   0       45.35        2.59     64.79 o
  20   3   0      129.38      151.50     65.38 o
   0   4   0    26946.29    25888.11     78.73 o
   1   4   0     9291.39     9885.31    295.23 o
   2   4   0    11894.86    12219.00    181.91 o
   3   4   0     5208.73     5375.01    106.95 o
   4   4   0       20.28       25.66     11.23 o
   5   4   0      312.45      286.00      8.92 o
   6   4   0       35.13       36.77      9.44 o
   7   4   0       11.40       14.75      8.71 o
   8   4   0      762.20      764.72     21.13 o
   9   4   0     1555.62     1550.03     32.62 o
  10   4   0    10481.58    10761.64     52.23 o
  11   4   0       25.85       32.11     29.23 o
  12   4   0     7021.60     7193.06    165.64 o
  13   4   0     1292.48     1289.46     37.14 o
  14   4   0     4803.95     4932.24     51.61 o
  15   4   0     1509.21     1652.28     71.47 o
  16   4   0     2942.12     2987.96     78.37 o
  17   4   0       15.57      -19.37     61.96 o
  18   4   0       75.38       45.45     62.91 o
  19   4   0     1116.20     1120.20     74.70 o
   1   5   0      511.79      524.87     20.67 o
   2   5   0     6155.78     5857.20     33.98 o
   3   5   0       16.70       26.25     18.34 o
   4   5   0     1449.62     1451.71     21.38 o
   5   5   0      863.92      768.42     24.11 o
   6   5   0     1175.34     1033.11     29.28 o
   7   5   0        4.76       19.18     11.72 o
   8   5   0       12.60       28.57     10.36 o
   9   5   0      240.74      183.79     20.93 o
  10   5   0     4840.57     4927.73     52.84 o
  11   5   0     3888.80     3960.47     49.38 o
  12   5   0       86.93      107.04     30.84 o
  13   5   0       68.41       48.53     35.27 o
  14   5   0      474.70      458.15     36.42 o
  15   5   0     1523.75     1488.61     77.44 o
  16   5   0     1528.92     1592.19     78.33 o
  17   5   0       70.30       93.88     63.60 o
  18   5   0     1162.88     1216.49     72.15 o
   0   6   0     3558.59     3450.96     47.32 o
   1   6   0     3046.52     3124.77    188.84 o
   2   6   0      225.45      220.71     23.81 o
   3   6   0       37.55       39.46     22.79 o
   4   6   0       34.53       39.53     22.14 o
   5   6   0     4870.53     4897.70     70.51 o
   6   6   0       60.74       42.51     12.40 o
   7   6   0      596.76      564.73     16.93 o
   8   6   0     1735.52     1667.79     28.79 o
   9   6   0      735.38      782.54     23.97 o
  10   6   0      203.79      195.78     29.78 o
  11   6   0      233.29      262.40     29.26 o
  12   6   0     1119.43     1146.59     55.98 o
  13   6   0      308.80      285.34     36.92 o
  14   6   0       74.85       48.46     36.55 o
  15   6   0     1055.53     1081.88     81.03 o
  16   6   0     1527.22     1582.21     76.05 o
   1   7   0      717.18      774.77     46.88 o
   2   7   0        5.22       10.71     27.28 o
   3   7   0     2232.83     2259.97     34.57 o
   4   7   0      495.85      448.98     26.84 o
   5   7   0      346.57      292.47     17.84 o
   6   7   0       58.19       51.63     16.12 o
   7   7   0       74.71       54.32     12.91 o
   8   7   0      800.64      825.36     24.22 o
   9   7   0      270.74      202.98     27.56 o
  10   7   0       51.90       43.86     29.18 o
  11   7   0      188.76      226.01     69.52 o
  12   7   0       38.81       43.21     68.34 o
  13   7   0     4151.22     4322.18     85.60 o
  14   7   0      135.72      131.92     73.40 o
   0   8   0      422.18      407.85     46.32 o
   1   8   0       22.30        4.27     30.79 o
   2   8   0     1585.90     1741.32     37.24 o
   3   8   0     1156.03     1171.92     41.39 o
   4   8   0        3.01        7.90     20.02 o
   5   8   0     1020.50     1086.45     35.41 o
   6   8   0      152.27      154.67     25.31 o
   7   8   0       27.93       -9.17     56.29 o
   8   8   0      117.75       71.54     68.66 o
   9   8   0       19.04       16.23     65.78 o
  10   8   0      766.29      855.40     65.93 o
  11   8   0       67.83      117.40     72.35 o
  12   8   0      379.76      406.59     77.91 o
   1   9   0       11.21      -26.81     35.03 o
   2   9   0      709.56      694.05     35.71 o
   3   9   0      299.49      344.19     35.12 o
   4   9   0      369.77      361.98     36.71 o
   5   9   0     1731.77     1783.96     73.03 o
   6   9   0      288.61      264.30     66.21 o
   7   9   0      274.27      225.22     59.97 o
   8   9   0      219.57      248.41     73.41 o
   9   9   0      380.82      385.23     72.95 o
   0  10   0     1530.05     1609.11     61.53 o
   1  10   0     1798.13     1863.25     44.48 o
   2  10   0      187.56      225.38     38.14 o
   3  10   0      465.10      522.40     64.75 o
   4  10   0      672.66      607.49     67.21 o
   5  10   0      370.87      299.28     63.42 o
   6  10   0       26.86       62.03     63.37 o
   1  11   0      424.12      487.10     61.78 o
   2  11   0      592.90      598.30     64.49 o
   3  11   0      336.22      415.04     68.17 o
 -19   0   1      980.53     1018.81     76.70 o
 -17   0   1      231.35      223.57     41.48 o
 -15   0   1     1831.77     1781.88     62.29 o
 -13   0   1      682.21      694.18     23.04 o
 -11   0   1     3337.01     3141.20     33.92 o
  -9   0   1    29835.32    30299.63    319.40 o
  -7   0   1      756.28      622.21     14.06 o
  -5   0   1    27670.79    28792.40     83.28 o
  -3   0   1     1728.50     2014.21     48.36 o
   3   0   1      203.24      285.88      7.43 o
   5   0   1    47891.91    45311.05    185.57 o
   7   0   1      194.93      145.40     11.34 o
   9   0   1     1273.65     1152.13     23.32 o
  11   0   1     4425.33     4550.56     50.80 o
  13   0   1     2980.89     2824.93     30.15 o
  15   0   1        5.48        8.22     23.97 o
  17   0   1     1331.65     1348.56     39.28 o
 -19   1   1     1106.84     1169.69     78.34 o
 -18   1   1      412.55      417.63     41.67 o
 -17   1   1     2982.93     3018.31     47.65 o
 -16   1   1       28.20        4.05     22.99 o
 -15   1   1      667.78      682.30     19.15 o
 -14   1   1       22.56       27.20     14.59 o
 -13   1   1      319.13      349.15     14.59 o
 -12   1   1      796.76      759.91     13.15 o
 -11   1   1     4173.92     4228.58     16.67 o
 -10   1   1      989.97      968.39     11.10 o
  -9   1   1    13792.86    14206.98     83.08 o
  -8   1   1    18138.00    18260.76    110.29 o
  -7   1   1      940.51      874.05     10.59 o
  -6   1   1     2283.41     2354.45     34.49 o
  -5   1   1    56662.25    56068.36    929.15 o
  -4   1   1      435.61      435.37      7.21 o
  -3   1   1     2554.16     2236.53     11.82 o
  -2   1   1     6653.31     7382.18     21.02 o
  -1   1   1     1539.71     1379.50     20.72 o
   0   1   1     3705.66     3874.34     16.97 o
   1   1   1     3233.81     3056.24     32.60 o
   2   1   1      128.44      151.14      4.79 o
   3   1   1      281.96      257.18      6.25 o
   4   1   1    14594.21    14488.30    115.80 o
   5   1   1     1721.33     1682.43     12.12 o
   6   1   1     6414.14     6725.64     73.62 o
   7   1   1    10743.06    10360.64     74.00 o
   8   1   1      219.96      149.86      7.64 o
   9   1   1     3427.13     3112.35     38.48 o
  10   1   1       50.37       43.26      9.09 o
  11   1   1     7257.19     7024.44     61.93 o
  12   1   1      710.87      755.05     14.35 o
  13   1   1      193.92      178.89     13.46 o
  14   1   1       24.24       31.20     14.77 o
  15   1   1      375.24      390.70     23.11 o
  16   1   1       35.95       57.78     23.63 o
  17   1   1      681.35      687.65     40.40 o
  18   1   1      951.98      971.33     43.71 o
 -19   2   1       43.07       21.26     44.41 o
 -18   2   1     2950.84     2777.25     50.36 o
 -17   2   1       11.02       16.07     39.84 o
 -16   2   1     4869.10     5376.81    477.57 o
 -15   2   1      152.49      162.46     15.57 o
 -14   2   1      310.42      283.16     13.01 o
 -13   2   1      591.74      596.85     12.79 o
 -12   2   1      327.83      348.55     10.08 o
 -11   2   1      383.17      378.69      8.95 o
 -10   2   1       76.22       95.03      6.60 o
  -9   2   1      195.49      190.91      5.65 o
  -8   2   1      812.94      689.89     19.64 o
  -7   2   1      840.36      863.38     10.88 o
  -6   2   1    29239.04    28727.38    158.09 o
  -5   2   1     7688.74     8123.45     67.12 o
  -4   2   1    14779.38    14710.60     77.62 o
  -3   2   1     3121.20     3387.89     23.78 o
  -2   2   1    11286.60    10778.54    265.09 o
  -1   2   1     2455.94     2466.78     58.77 o
   0   2   1     8443.09     8529.57    103.00 o
   1   2   1     8302.43     7909.78     26.30 o
   2   2   1    17897.15    18469.01     77.09 o
   3   2   1      244.18      255.98      7.78 o
   4   2   1     5625.57     6034.77     63.01 o
   5   2   1     3512.62     3524.02     15.46 o
   6   2   1     5962.66     5605.65     57.49 o
   7   2   1      539.24      513.90     13.40 o
   8   2   1    12919.73    12330.47    190.71 o
   9   2   1       57.21       43.62      6.33 o
  10   2   1    18366.13    17803.80    151.76 o
  11   2   1     1054.18     1107.90     15.85 o
  12   2   1      427.33      402.66     11.99 o
  13   2   1       17.16       25.07     11.13 o
  14   2   1       25.15       25.81     11.85 o
  15   2   1     1148.19     1053.23     39.56 o
  16   2   1       14.29       25.11     40.11 o
  17   2   1       15.55       11.76     39.16 o
  18   2   1      675.26      683.35     44.03 o
  19   2   1        6.50       31.88     56.75 o
 -20   3   1     1632.71     1619.34     71.65 o
 -19   3   1     1710.73     1631.31     71.71 o
 -18   3   1      985.07     1035.72     51.20 o
 -17   3   1      387.97      419.33     41.45 o
 -16   3   1       88.22       73.86     40.64 o
 -15   3   1      818.20      858.98     43.66 o
 -14   3   1      306.53      292.92     39.88 o
 -13   3   1     1444.40     1395.61     41.93 o
 -12   3   1     4752.40     4605.00     44.23 o
 -11   3   1      110.38      139.44     12.63 o
 -10   3   1      258.98      304.71     10.45 o
  -9   3   1        2.14        4.30      9.02 o
  -8   3   1    31797.00    31058.60    307.33 o
  -7   3   1     6207.32     6237.13     37.05 o
  -6   3   1     3705.27     3657.86     31.96 o
  -5   3   1     8650.24     8893.25     59.72 o
  -4   3   1     3029.59     3201.06     46.74 o
  -3   3   1      226.25      351.72      8.70 o
  -2   3   1     1401.77     1569.55     21.69 o
  -1   3   1     5875.50     6526.38     29.71 o
   0   3   1      301.33      258.48     10.91 o
   1   3   1      701.31      679.72     27.78 o
   2   3   1      252.32      217.34     12.24 o
   3   3   1     5106.76     5512.96     76.77 o
   4   3   1    36586.77    35462.52    484.84 o
   5   3   1     1787.50     1641.78     44.16 o
   6   3   1      119.44      137.35     11.29 o
   7   3   1     4110.27     4187.12     39.75 o
   8   3   1     8761.19     8553.82     70.27 o
   9   3   1     3191.51     3289.45     39.62 o
  10   3   1     1813.24     1774.25     61.51 o
  11   3   1      866.89      895.05     26.14 o
  12   3   1     2463.03     2514.83     33.69 o
  13   3   1     3704.54     3699.85     55.22 o
  14   3   1      781.95      763.15     30.13 o
  15   3   1      134.89      121.94     30.68 o
  16   3   1      247.74      261.20     42.83 o
  17   3   1      105.68       98.09     45.27 o
  18   3   1       36.89       12.13     43.33 o
  19   3   1       12.82       25.40     61.12 o
 -20   4   1       32.86       20.45     66.95 o
 -19   4   1     1254.26     1335.41     74.27 o
 -18   4   1       78.44      127.94     69.39 o
 -17   4   1      380.55      382.42     69.52 o
 -16   4   1      154.58      116.94     66.35 o
 -15   4   1      106.25       38.86     62.38 o
 -14   4   1        9.61        6.09     58.48 o
 -13   4   1      306.75      301.38     32.03 o
 -12   4   1     1546.64     1572.77     59.43 o
 -11   4   1     6558.67     6791.39     60.84 o
 -10   4   1      451.22      437.53     13.30 o
  -9   4   1     5536.63     5420.92     30.51 o
  -8   4   1       94.72      122.91     14.97 o
  -7   4   1    11746.07    11941.93     73.10 o
  -6   4   1     3990.31     3939.69     43.17 o
  -5   4   1     1707.53     1656.61     25.22 o
  -4   4   1      863.01      789.15     11.85 o
  -3   4   1      769.38      934.83     79.85 o
  -2   4   1     3056.98     3178.24     24.66 o
  -1   4   1     4598.84     5150.26    284.54 o
   0   4   1       14.87       26.96     16.67 o
   1   4   1      479.85      561.72     17.22 o
   2   4   1     3802.06     4213.60     25.63 o
   3   4   1      684.73      669.05     23.48 o
   4   4   1       30.00       27.88     11.05 o
   5   4   1     4403.64     4177.08     37.98 o
   6   4   1       92.11       71.91      8.80 o
   7   4   1     9676.22     9517.10     68.28 o
   8   4   1     3982.15     4067.90     44.48 o
   9   4   1       46.39       50.41     27.25 o
  10   4   1      874.87      879.24     32.16 o
  11   4   1      672.10      706.62     31.39 o
  12   4   1       90.06       80.24     32.55 o
  13   4   1      506.92      528.49     35.90 o
  14   4   1      332.60      359.25     39.92 o
  15   4   1      195.10      159.01     37.96 o
  16   4   1      261.70      179.10     57.86 o
  17   4   1      866.79      847.67     70.57 o
  18   4   1       23.98       30.32     69.62 o
  19   4   1      587.78      547.32     73.43 o
 -18   5   1      401.84      365.50     76.66 o
 -17   5   1     1107.46     1186.50     75.51 o
 -16   5   1        0.88        5.77     59.55 o
 -15   5   1      448.24      501.44     65.03 o
 -14   5   1      835.58      774.93     70.90 o
 -13   5   1       12.22       10.38     31.73 o
 -12   5   1        7.30       19.21     30.28 o
 -11   5   1     1465.72     1320.97     25.58 o
 -10   5   1     3151.13     3124.96     30.27 o
  -9   5   1      155.38      154.60     13.32 o
  -8   5   1       10.70        6.29     13.30 o
  -7   5   1      866.61      893.39     16.36 o
  -6   5   1     6301.79     6340.04     36.50 o
  -5   5   1     9127.44     9064.88     59.86 o
  -4   5   1      715.24      703.95     14.10 o
  -3   5   1    17159.98    16874.09    351.62 o
  -2   5   1      488.83      422.72     24.53 o
  -1   5   1       75.59       73.57     19.82 o
   0   5   1      227.57      242.71     20.88 o
   1   5   1     1246.72     1261.09     74.36 o
   2   5   1      586.63      555.45     21.13 o
   3   5   1      312.28      358.87     20.30 o
   4   5   1      152.16      182.81     16.90 o
   5   5   1      331.26      336.38     11.75 o
   6   5   1     3281.09     3170.13     68.76 o
   7   5   1    14838.83    14334.65     59.49 o
   8   5   1      333.78      371.11     26.84 o
   9   5   1     5166.90     5214.50     42.43 o
  10   5   1     1524.37     1406.09     73.30 o
  11   5   1     8432.04     8599.55     56.23 o
  12   5   1      184.16      173.33     34.20 o
  13   5   1      155.77      193.62     34.76 o
  14   5   1      440.94      465.32     40.19 o
  15   5   1      491.03      434.12     40.30 o
  16   5   1       31.25        1.31     70.79 o
  17   5   1        3.00       -8.03     74.24 o
 -16   6   1      689.27      767.09     75.37 o
 -15   6   1      213.20      217.31     69.46 o
 -14   6   1      177.38      192.11     72.40 o
 -13   6   1     1341.99     1257.66     38.06 o
 -12   6   1       53.03       49.42     32.19 o
 -11   6   1      344.13      380.41     35.99 o
 -10   6   1       14.57       17.25     12.71 o
  -9   6   1     1570.68     1553.47     18.86 o
  -8   6   1      210.96      184.43     16.16 o
  -7   6   1      475.19      507.13     10.86 o
  -6   6   1     5847.73     5730.56     33.53 o
  -5   6   1      391.52      420.24     15.22 o
  -4   6   1     6333.79     6407.10    152.08 o
  -3   6   1      762.84      793.72     25.38 o
  -2   6   1     4451.85     4587.94     60.89 o
  -1   6   1     3469.28     3524.51     39.75 o
   0   6   1      262.23      211.75     24.44 o
   1   6   1      277.92      298.19     23.94 o
   2   6   1     1343.79     1319.84     85.98 o
   3   6   1       62.48       45.22     20.95 o
   4   6   1        8.66       26.22     16.46 o
   5   6   1     2425.76     2348.06     76.45 o
   6   6   1     3656.69     3701.23     50.46 o
   7   6   1     2385.84     2326.26     50.66 o
   8   6   1     6484.99     6020.67    267.73 o
   9   6   1      741.32      780.50     32.55 o
  10   6   1     7534.61     7571.14     53.40 o
  11   6   1      580.14      523.88     36.60 o
  12   6   1      280.75      290.45     35.69 o
  13   6   1     1412.06     1362.14     42.16 o
  14   6   1        9.31       -1.40     38.64 o
  15   6   1        9.33       17.14     42.02 o
 -14   7   1        6.16      -23.18     72.71 o
 -13   7   1      241.85      218.11     63.51 o
 -12   7   1      135.14       53.32     70.19 o
 -11   7   1     2070.65     2155.78     80.34 o
 -10   7   1     1277.86     1285.49     30.38 o
  -9   7   1      714.95      767.20     18.59 o
  -8   7   1     2160.05     2196.37     36.41 o
  -7   7   1     2506.84     2548.48     30.15 o
  -6   7   1     4079.62     3994.90     66.67 o
  -5   7   1       38.82       50.30     15.20 o
  -4   7   1     1440.39     1324.44     22.04 o
  -3   7   1     2127.94     2168.22     33.27 o
  -2   7   1      131.92      132.03     26.98 o
  -1   7   1       88.70      114.04     28.89 o
   0   7   1     7598.64     7421.33    609.99 o
   1   7   1     2459.02     2382.50     35.07 o
   2   7   1      612.03      586.14     28.19 o
   3   7   1      915.20      944.72     32.06 o
   4   7   1     3243.15     3367.39     31.77 o
   5   7   1     4016.94     4155.48     41.21 o
   6   7   1     2543.55     2488.84     24.72 o
   7   7   1      316.07      370.57      9.73 o
   8   7   1      488.45      496.98     16.07 o
   9   7   1      386.70      393.10     30.41 o
  10   7   1      279.20      285.14     31.76 o
  11   7   1      688.35      625.08     35.40 o
  12   7   1     2178.53     2070.79     75.47 o
  13   7   1       25.90      -13.21     61.93 o
 -12   8   1      374.33      348.60     68.74 o
 -11   8   1       12.08       23.40     64.75 o
 -10   8   1      655.94      591.77     61.38 o
  -9   8   1      661.49      662.64     67.32 o
  -8   8   1      336.92      215.45     70.27 o
  -7   8   1     2411.45     2539.33     66.83 o
  -6   8   1     2217.33     2295.06     34.58 o
  -5   8   1       65.87       40.50     28.02 o
  -4   8   1      168.57      220.31     17.54 o
  -3   8   1      641.54      605.99     33.10 o
  -2   8   1      639.73      715.37     33.07 o
  -1   8   1      195.01      205.18     32.63 o
   0   8   1       35.00       48.51     32.13 o
   1   8   1     1636.51     1630.43     37.41 o
   2   8   1     2544.88     2405.60     95.36 o
   3   8   1     4192.11     4170.11     42.30 o
   4   8   1        6.33       20.20     28.45 o
   5   8   1      554.83      513.84     21.35 o
   6   8   1      298.05      320.20     29.54 o
   7   8   1      842.44      872.87     68.70 o
   8   8   1      661.38      674.42     71.69 o
   9   8   1      532.86      575.74     69.64 o
  10   8   1      827.74      924.75     69.35 o
  11   8   1      391.43      373.81     78.44 o
  -9   9   1      294.68      232.38     61.86 o
  -8   9   1      796.12      893.95     77.10 o
  -7   9   1     1467.94     1442.76     67.72 o
  -6   9   1      261.69      250.25     61.40 o
  -5   9   1      114.81      188.14     62.17 o
  -4   9   1      167.36      185.43     33.04 o
  -3   9   1     5946.00     5750.44    111.83 o
  -2   9   1        2.11      -16.74     34.54 o
  -1   9   1     1486.88     1395.05     40.18 o
   0   9   1      785.29      779.43     37.83 o
   1   9   1      376.06      402.30     35.57 o
   2   9   1     1043.62     1027.59     37.41 o
   3   9   1     2260.93     2105.42     41.06 o
   4   9   1       47.56       37.99     31.34 o
   5   9   1      263.61      282.32     67.16 o
   6   9   1      498.81      442.01     71.70 o
   7   9   1       23.94        8.55     66.73 o
   8   9   1      316.16      337.18     65.44 o
   9   9   1     2566.87     2757.91     92.01 o
  -6  10   1       52.20       58.86     68.93 o
  -5  10   1     1220.78     1147.99     73.26 o
  -4  10   1     1164.47     1210.38     72.27 o
  -3  10   1      710.92      579.98     61.20 o
  -2  10   1      348.40      296.61     38.85 o
  -1  10   1      614.02      651.20     40.80 o
   0  10   1       11.61       14.51     38.47 o
   1  10   1       11.70       25.66     37.25 o
   2  10   1       38.57       40.05     56.87 o
   3  10   1      585.44      551.66     67.59 o
   4  10   1      348.01      325.92     61.13 o
   5  10   1      607.30      604.92     72.90 o
   6  10   1      344.26      366.72     75.48 o
  -3  11   1      376.38      402.99     63.31 o
  -2  11   1      157.24      118.27     61.51 o
   1  11   1      518.20      481.18     61.81 o
   2  11   1        5.48       12.46     64.16 o
 -20   0   2        5.62       52.36     76.19 o
 -18   0   2      111.57       80.55     33.79 o
 -16   0   2     2036.74     2007.93     47.23 o
 -14   0   2      797.64      878.43     25.69 o
 -12   0   2      109.39      126.00     17.19 o
 -10   0   2    12721.53    12361.62     98.03 o
  -8   0   2      882.12      922.38     17.81 o
  -6   0   2    81617.92    82490.98   2507.87 o
  -4   0   2    95340.18    87830.51    462.14 o
  -2   0   2     6056.82     5544.87    365.84 o
   0   0   2     7160.14     7008.08     21.02 o
   2   0   2     5161.02     5300.88     77.79 o
   4   0   2    47261.61    45559.46    303.64 o
   6   0   2    33695.62    33289.00     58.51 o
   8   0   2        9.38       18.52     10.86 o
  10   0   2      339.63      314.20     14.69 o
  12   0   2     4452.01     4305.89     68.27 o
  14   0   2     5542.59     5715.37     45.17 o
  16   0   2     3099.41     3174.33     77.02 o
  18   0   2     5117.33     5075.52     96.31 o
 -19   1   2      195.14      183.11     40.43 o
 -18   1   2       61.01       59.88     36.93 o
 -17   1   2      696.99      731.81     25.45 o
 -16   1   2      837.81      812.88     19.89 o
 -15   1   2       15.03       22.90     16.88 o
 -14   1   2    10848.48    10876.82     52.35 o
 -13   1   2      268.49      267.29     14.11 o
 -12   1   2     7504.09     7476.56     29.81 o
 -11   1   2       20.21       35.21      9.20 o
 -10   1   2    10975.28    11264.64     64.80 o
  -9   1   2    16201.50    16428.55     51.27 o
  -8   1   2     5043.61     4814.35     31.99 o
  -7   1   2      470.40      604.26      7.83 o
  -6   1   2     1680.57     1802.56     21.18 o
  -5   1   2     3921.68     4130.06     66.45 o
  -4   1   2     7374.45     7259.34     45.92 o
  -3   1   2      529.64      527.37     10.22 o
  -2   1   2     1354.58     1528.87     14.35 o
  -1   1   2       31.61       50.74     11.19 o
   0   1   2    45030.22    42166.62    144.23 o
   1   1   2      122.73      112.38      5.84 o
   2   1   2    11609.70    11656.97    122.30 o
   3   1   2     7597.81     7734.70     72.28 o
   4   1   2    21593.55    21142.98    121.46 o
   5   1   2    21149.52    21634.23    223.93 o
   6   1   2     3590.09     3904.10     37.05 o
   7   1   2     5476.59     5236.01     47.22 o
   8   1   2     1368.59     1510.29     21.70 o
   9   1   2       53.08       65.69      7.32 o
  10   1   2      409.83      425.06      9.22 o
  11   1   2      288.57      286.85     12.21 o
  12   1   2      344.24      356.20     15.71 o
  13   1   2       20.05       20.70     13.33 o
  14   1   2     7762.28     8019.29     79.01 o
  15   1   2      590.44      604.46     25.51 o
  16   1   2      623.12      662.22     40.10 o
  17   1   2     2651.64     2632.47    127.62 o
  18   1   2       53.43       49.67     75.84 o
 -20   2   2        2.08      -29.96     57.63 o
 -19   2   2      589.88      527.30     46.44 o
 -18   2   2       18.58        6.68     42.30 o
 -17   2   2     2223.25     2082.67     45.04 o
 -16   2   2      578.03      603.36     53.58 o
 -15   2   2      739.32      754.64     15.89 o
 -14   2   2        9.21       10.25     12.59 o
 -13   2   2    26801.96    25957.76    101.31 o
 -12   2   2      402.44      389.86      9.94 o
 -11   2   2    24582.80    23943.47    273.39 o
 -10   2   2     1101.71     1041.68     21.85 o
  -9   2   2     7123.10     7102.87     30.09 o
  -8   2   2      186.36      170.35      5.60 o
  -7   2   2     1324.38     1270.46     24.90 o
  -6   2   2     1065.19     1359.94     19.91 o
  -5   2   2      606.68      803.95     18.33 o
  -4   2   2     4137.36     4203.82     23.75 o
  -3   2   2    10739.53    10710.00    142.96 o
  -2   2   2     3998.41     4463.19     61.70 o
  -1   2   2   101710.18    87003.06    814.66 o
   0   2   2    16059.19    15984.98     31.75 o
   1   2   2    35471.74    34962.23    291.89 o
   2   2   2     2723.50     2785.68     26.03 o
   3   2   2    22475.06    22030.09    145.71 o
   4   2   2     2343.54     2781.83     32.93 o
   5   2   2     1999.75     1857.21      9.49 o
   6   2   2      579.36      512.17      8.78 o
   7   2   2      105.10       84.41      7.48 o
   8   2   2      607.08      644.86     11.57 o
   9   2   2      271.42      262.17      6.79 o
  10   2   2     2335.55     2307.83     25.20 o
  11   2   2     5193.06     5191.14     75.65 o
  12   2   2       54.31       76.02     10.09 o
  13   2   2     6641.09     6606.15     67.15 o
  14   2   2      325.94      319.73     16.87 o
  15   2   2     5841.71     5727.21     83.26 o
  16   2   2       39.18       56.30     37.54 o
  17   2   2     1273.64     1311.85     47.00 o
  18   2   2       47.04       59.36     44.70 o
 -20   3   2       11.81       -2.42     65.18 o
 -19   3   2       10.80       26.45     46.77 o
 -18   3   2      679.82      640.20     47.07 o
 -17   3   2     1903.63     1875.94     47.97 o
 -16   3   2       33.13       24.66     41.48 o
 -15   3   2      894.79      885.62     43.27 o
 -14   3   2     1549.53     1567.67     41.47 o
 -13   3   2       43.32       65.67     15.77 o
 -12   3   2      852.55      908.87     17.32 o
 -11   3   2     4789.16     4864.10     42.50 o
 -10   3   2     7124.29     7305.35     63.58 o
  -9   3   2     8990.93     8687.95     74.70 o
  -8   3   2      387.07      325.53      9.87 o
  -7   3   2      130.36      108.49      8.72 o
  -6   3   2      668.09      695.09     13.57 o
  -5   3   2      105.00      102.34      5.33 o
  -4   3   2      544.32      550.58     14.22 o
  -3   3   2    10841.41    10494.44    175.45 o
  -2   3   2     3206.28     3149.02     70.97 o
  -1   3   2    15385.07    14446.13    117.39 o
   0   3   2     6662.21     7014.52     37.77 o
   1   3   2     4288.50     4595.15     37.65 o
   2   3   2    14644.70    14678.45     38.70 o
   3   3   2     2350.90     2177.99     21.08 o
   4   3   2     6202.25     6237.90     91.24 o
   5   3   2     4376.57     4028.01     34.72 o
   6   3   2      263.33      334.92     13.13 o
   7   3   2     7324.54     6848.82     25.39 o
   8   3   2       38.83       41.67     15.82 o
   9   3   2      182.25      173.91     18.35 o
  10   3   2      941.37      981.10     23.42 o
  11   3   2       36.81       23.29     25.03 o
  12   3   2     2853.64     2816.56     34.21 o
  13   3   2      149.75      150.02     29.09 o
  14   3   2     3281.61     3353.76     41.52 o
  15   3   2      359.21      390.56     33.34 o
  16   3   2      545.54      576.01     37.04 o
  17   3   2     2846.27     2873.29     99.32 o
  18   3   2        2.60      -12.82     62.55 o
  19   3   2     1449.22     1544.33     71.61 o
 -20   4   2       14.58       24.55     70.77 o
 -19   4   2     1888.57     1971.27     81.04 o
 -18   4   2       27.31       19.50     61.81 o
 -17   4   2      966.05      950.31     64.47 o
 -16   4   2      740.27      750.69     62.35 o
 -15   4   2       29.53       -1.74     56.82 o
 -14   4   2     2067.79     2151.14     65.43 o
 -13   4   2     1649.01     1821.05     62.35 o
 -12   4   2     1335.34     1411.14     22.13 o
 -11   4   2      158.17      172.38     15.84 o
 -10   4   2     3233.65     3279.49     81.77 o
  -9   4   2      174.05      191.52     14.77 o
  -8   4   2     3290.83     3210.56     38.21 o
  -7   4   2     5562.21     5590.21     51.45 o
  -6   4   2     6980.11     6998.21     69.43 o
  -5   4   2     1039.44     1043.48     22.38 o
  -4   4   2     4740.40     4719.03     51.37 o
  -3   4   2     8062.02     8260.85    112.90 o
  -2   4   2     2129.75     2117.58     44.73 o
  -1   4   2     2217.24     2071.86     45.64 o
   0   4   2      119.69      121.91     11.59 o
   1   4   2      510.31      694.94     12.48 o
   2   4   2     1506.45     1556.61     48.03 o
   3   4   2     2654.66     2749.94     62.12 o
   4   4   2    26776.41    26905.49    223.75 o
   5   4   2     2670.02     2665.66     13.06 o
   6   4   2      648.24      577.23     20.68 o
   7   4   2      323.19      320.41     15.13 o
   8   4   2      959.45      928.92     31.75 o
   9   4   2     3172.81     3120.54    105.34 o
  10   4   2     1133.81     1157.31     85.66 o
  11   4   2        0.01        1.01     30.43 o
  12   4   2      602.22      623.83     36.80 o
  13   4   2      873.32      867.14     52.59 o
  14   4   2      811.01      874.75     55.77 o
  15   4   2      187.00      222.56     39.70 o
  16   4   2     2322.36     2424.68     53.18 o
  17   4   2       37.80        9.15     65.05 o
  18   4   2      846.87      897.77     68.88 o
 -18   5   2       24.12       17.62     75.83 o
 -17   5   2      271.06      225.22     73.63 o
 -16   5   2      178.82      145.23     71.82 o
 -15   5   2       68.04       61.76     67.61 o
 -14   5   2     7517.13     7452.36     90.27 o
 -13   5   2       27.66       32.16     12.94 o
 -12   5   2     1321.27     1458.03     32.66 o
 -11   5   2      233.71      252.25     15.43 o
 -10   5   2       79.49       84.53     15.07 o
  -9   5   2        9.63       26.63     15.03 o
  -8   5   2      456.75      454.48     15.57 o
  -7   5   2     1088.28     1098.16     11.79 o
  -6   5   2     2189.65     2193.97     25.87 o
  -5   5   2      448.78      446.69     10.47 o
  -4   5   2      897.68      913.86     16.58 o
  -3   5   2      191.85      205.68     15.71 o
  -2   5   2     3570.97     3290.31     29.65 o
  -1   5   2        0.74       12.79     13.47 o
   0   5   2     3395.76     3221.00     36.65 o
   1   5   2     1016.59     1124.65     28.67 o
   2   5   2    14530.15    14567.58     92.72 o
   3   5   2        9.25       12.35     10.11 o
   4   5   2     2524.30     2491.06     21.20 o
   5   5   2     3924.93     4014.03     53.70 o
   6   5   2      331.01      356.44     10.39 o
   7   5   2      550.95      606.91     22.16 o
   8   5   2       10.16        8.95     27.84 o
   9   5   2       72.57       49.51     29.68 o
  10   5   2      133.13      134.44     31.19 o
  11   5   2      523.84      524.40     35.54 o
  12   5   2     1315.64     1411.59     41.00 o
  13   5   2       24.82       23.55     38.52 o
  14   5   2     1965.41     2138.66     46.01 o
  15   5   2      395.91      423.49     45.12 o
  16   5   2     1154.19     1159.64     46.54 o
  17   5   2      212.30      175.99     75.18 o
 -16   6   2     2645.97     2814.83     88.10 o
 -15   6   2     1321.59     1264.79     68.20 o
 -14   6   2      125.91      138.36     70.69 o
 -13   6   2      627.88      692.33     62.58 o
 -12   6   2      176.56      147.96     66.18 o
 -11   6   2     6976.55     7082.85     53.88 o
 -10   6   2      465.27      512.70     17.60 o
  -9   6   2     1067.08      973.67     18.81 o
  -8   6   2      343.45      365.89     16.08 o
  -7   6   2      287.28      281.62     12.11 o
  -6   6   2      801.40      836.86     13.58 o
  -5   6   2     1305.66     1372.34     26.61 o
  -4   6   2     7127.03     6656.92     27.56 o
  -3   6   2     2040.60     2028.40     33.10 o
  -2   6   2     1427.39     1576.96     28.60 o
  -1   6   2     3305.99     3284.94     27.19 o
   0   6   2      525.40      560.47     20.02 o
   1   6   2     9211.64     9400.55    190.90 o
   2   6   2      333.00      334.03     14.07 o
   3   6   2     1962.65     2125.81     28.65 o
   4   6   2     6034.40     6258.83     84.31 o
   5   6   2      580.53      571.18     12.77 o
   6   6   2      145.78      154.49      9.91 o
   7   6   2        8.19       11.78      5.84 o
   8   6   2       80.38       71.36     30.13 o
   9   6   2      654.44      623.90     32.96 o
  10   6   2      629.01      613.17     33.44 o
  11   6   2      148.05      164.18     34.81 o
  12   6   2      778.79      738.16     38.47 o
  13   6   2     2667.03     2760.34     46.55 o
  14   6   2      129.87      168.27     41.78 o
  15   6   2      841.11      941.86     47.06 o
 -14   7   2      113.18      141.76     74.29 o
 -13   7   2       46.37       70.94     63.12 o
 -12   7   2      152.88      181.88     71.68 o
 -11   7   2      314.29      309.87     69.01 o
 -10   7   2       21.79       39.43     23.21 o
  -9   7   2     4657.49     4510.06     41.73 o
  -8   7   2       58.01       57.82      9.43 o
  -7   7   2       14.12       39.33     12.23 o
  -6   7   2     1683.88     1632.76     15.90 o
  -5   7   2      170.53      174.76     11.96 o
  -4   7   2      362.91      416.45     17.81 o
  -3   7   2      295.73      289.61     28.07 o
  -2   7   2      143.51      116.05     27.39 o
  -1   7   2     1344.16     1417.41     64.67 o
   0   7   2       50.60       43.50     21.37 o
   1   7   2     5212.19     5054.00     69.77 o
   2   7   2       13.05        7.92     15.36 o
   3   7   2     2016.75     2238.71     35.12 o
   4   7   2      340.08      333.96     15.84 o
   5   7   2     1691.53     1728.15     16.75 o
   6   7   2       33.85       30.49     12.95 o
   7   7   2     1708.61     1652.30     29.58 o
   8   7   2       40.36       46.70     29.07 o
   9   7   2      644.34      583.20     34.70 o
  10   7   2      214.01      212.51     35.02 o
  11   7   2       74.79       55.76     34.93 o
  12   7   2      167.37      186.83     59.92 o
  13   7   2      107.47      111.58     62.60 o
 -12   8   2      282.25      239.24     63.41 o
 -11   8   2      968.08     1014.75     65.57 o
 -10   8   2       80.29       76.18     57.17 o
  -9   8   2      453.53      342.74     63.64 o
  -8   8   2     2266.66     2148.50     37.60 o
  -7   8   2      666.03      556.51     32.73 o
  -6   8   2      609.96      636.96     28.96 o
  -5   8   2      107.83      107.65     28.21 o
  -4   8   2       11.24       32.94     27.89 o
  -3   8   2      125.97      105.76     30.56 o
  -2   8   2     1435.98     1438.64     35.99 o
  -1   8   2     1787.49     1881.03     37.46 o
   0   8   2      334.97      384.45     36.79 o
   1   8   2      520.28      643.18     33.30 o
   2   8   2      561.21      508.43     33.10 o
   3   8   2       17.42       26.49     30.01 o
   4   8   2     2151.98     2234.36     46.31 o
   5   8   2        0.40       -9.53     20.59 o
   6   8   2      221.87      192.10     30.58 o
   7   8   2      441.10      470.99     32.91 o
   8   8   2       96.78       78.25     68.88 o
   9   8   2      432.23      345.75     69.86 o
  10   8   2       13.17       24.94     68.08 o
  11   8   2        5.24      -73.99     78.98 o
 -10   9   2      509.97      539.13     65.89 o
  -9   9   2      482.53      503.02     74.35 o
  -8   9   2       32.84       14.34     69.44 o
  -7   9   2      653.02      558.91     68.71 o
  -6   9   2       39.65       21.74     55.86 o
  -5   9   2      363.23      354.47     32.61 o
  -4   9   2        3.13       -5.57     33.28 o
  -3   9   2        5.85        6.42     32.83 o
  -2   9   2      285.12      357.69     36.50 o
  -1   9   2      315.63      297.05     36.09 o
   0   9   2     1344.30     1431.75     46.16 o
   1   9   2      357.51      365.65     35.70 o
   2   9   2     1120.70     1261.96     38.30 o
   3   9   2        7.24        4.90     32.05 o
   4   9   2        5.14       31.24     58.16 o
   5   9   2       50.88       15.90     66.68 o
   6   9   2       54.06       49.96     70.43 o
   7   9   2      635.57      634.76     74.96 o
   8   9   2      961.42      887.03     69.36 o
  -7  10   2      330.16      252.37     68.63 o
  -6  10   2        7.72      -12.31     69.53 o
  -5  10   2     1224.29     1164.55     73.37 o
  -4  10   2       18.79       26.18     59.31 o
  -3  10   2     2116.58     2046.07     70.56 o
  -2  10   2      484.83      496.40     39.50 o
  -1  10   2       82.11       82.67     38.24 o
   0  10   2      177.59      190.15     38.41 o
   1  10   2      291.39      273.69     37.92 o
   2  10   2      338.03      290.50     58.64 o
   3  10   2        7.94      -22.39     59.73 o
   4  10   2     2565.97     2842.34     83.69 o
   5  10   2      156.00       96.20     70.34 o
  -3  11   2        7.94       -0.94     65.34 o
  -2  11   2       22.72       36.03     59.99 o
   1  11   2      163.75      195.83     60.37 o
   2  11   2      368.53      403.87     63.89 o
 -19   0   3     3391.01     3352.65     84.52 o
 -17   0   3     9986.21    10095.18     74.89 o
 -15   0   3     3783.98     3940.91     89.60 o
 -13   0   3       55.13       48.07     21.70 o
 -11   0   3        1.57       14.61     13.83 o
  -9   0   3     1075.00     1249.17     21.22 o
  -7   0   3     3420.51     2998.11     91.21 o
  -5   0   3    59179.95    58061.24   3302.29 o
  -3   0   3    23394.80    21092.67    189.41 o
  -1   0   3     3258.63     2966.13     31.86 o
   1   0   3    28119.83    29341.22    188.46 o
   3   0   3      607.16      689.73     25.53 o
   5   0   3     7751.49     7341.85     32.63 o
   7   0   3     3760.49     3504.71     22.13 o
   9   0   3    28123.04    27843.68    223.08 o
  11   0   3    12957.67    12421.96     42.38 o
  13   0   3     1909.41     1648.84     29.22 o
  15   0   3     3268.90     3267.88    161.93 o
  17   0   3        9.99       24.56     66.52 o
 -20   1   3      341.63      323.97     64.46 o
 -19   1   3     1208.44     1240.78     43.26 o
 -18   1   3     4269.01     4392.27     75.47 o
 -17   1   3     1563.45     1546.76     35.40 o
 -16   1   3     1301.04     1415.51     21.63 o
 -15   1   3     1834.38     1867.96     23.70 o
 -14   1   3     1383.15     1473.03     19.45 o
 -13   1   3     1356.07     1394.46     22.30 o
 -12   1   3      335.97      366.00     11.46 o
 -11   1   3     1587.44     1681.33     12.99 o
 -10   1   3      142.44      131.32      8.55 o
  -9   1   3    21813.38    22463.03    165.24 o
  -8   1   3     3293.33     3223.66     20.97 o
  -7   1   3     8872.31     8875.09     76.94 o
  -6   1   3    11685.95    11586.39    139.31 o
  -5   1   3     2963.09     2869.54     34.92 o
  -4   1   3    17932.71    18175.66     69.39 o
  -3   1   3     4020.13     4559.98     31.53 o
  -2   1   3      829.70      728.43     19.27 o
  -1   1   3     2295.20     2377.18     36.25 o
   0   1   3     3621.36     3706.14     61.75 o
   1   1   3    13036.72    13316.44     82.37 o
   2   1   3      195.37      156.01      4.36 o
   3   1   3     5706.84     6046.64     28.29 o
   4   1   3     1890.77     2043.92     21.77 o
   5   1   3       25.79       55.14      6.87 o
   6   1   3      731.37      623.68      7.96 o
   7   1   3     1975.18     1816.04     21.25 o
   8   1   3     7560.97     7569.80     53.76 o
   9   1   3        2.43        6.42      7.60 o
  10   1   3     5445.41     5412.53     29.89 o
  11   1   3      306.66      358.46     11.47 o
  12   1   3     4932.61     4775.10     50.24 o
  13   1   3     5506.26     5459.96     44.69 o
  14   1   3     3617.71     3363.35     28.73 o
  15   1   3      159.88      142.82     22.49 o
  16   1   3      183.49      226.47     38.57 o
  17   1   3      651.31      663.98     41.01 o
  18   1   3      860.00      866.96     80.15 o
 -20   2   3     2835.79     2844.01     53.00 o
 -19   2   3       25.79       34.03     41.85 o
 -18   2   3      725.95      709.89     44.66 o
 -17   2   3      507.00      524.06     40.79 o
 -16   2   3       42.63       39.56     17.37 o
 -15   2   3      159.57      141.41     14.55 o
 -14   2   3     2040.19     2010.80     23.60 o
 -13   2   3      894.67      935.93     13.04 o
 -12   2   3       22.74       33.00      9.62 o
 -11   2   3      149.63      165.12      8.53 o
 -10   2   3      751.34      753.21      8.87 o
  -9   2   3        5.66       12.21      9.14 o
  -8   2   3    12380.82    12339.53     91.69 o
  -7   2   3        8.27       16.33      5.93 o
  -6   2   3     6315.89     6405.35     49.71 o
  -5   2   3     2428.58     2379.41     15.62 o
  -4   2   3    11690.86    11466.68     50.55 o
  -3   2   3     2200.03     2502.31     17.76 o
  -2   2   3    43244.19    43461.16    309.61 o
  -1   2   3     9282.50     9321.34     92.66 o
   0   2   3    19048.81    18783.42    176.77 o
   1   2   3        0.99       36.71      9.25 o
   2   2   3      906.56      789.61      8.37 o
   3   2   3     6460.63     6292.88     17.70 o
   4   2   3       60.43       78.37      7.11 o
   5   2   3      718.06      713.66     16.02 o
   6   2   3    13580.05    13288.98     83.56 o
   7   2   3     1790.48     1930.89     20.83 o
   8   2   3      501.57      467.22     12.71 o
   9   2   3       80.32       76.11      6.58 o
  10   2   3     2202.84     2229.05     22.10 o
  11   2   3     3255.44     3143.56     35.17 o
  12   2   3     3119.45     3047.14     34.03 o
  13   2   3      183.32      189.62     17.11 o
  14   2   3     2216.41     2227.36     23.60 o
  15   2   3       38.77       40.58     31.25 o
  16   2   3      395.71      373.76     35.48 o
  17   2   3       76.05       70.04     43.55 o
  18   2   3      274.38      286.91     57.07 o
 -20   3   3     1194.29     1280.77     70.72 o
 -19   3   3     1958.55     2030.40     75.16 o
 -18   3   3     3334.13     3439.64     74.22 o
 -17   3   3        2.41        1.27     39.67 o
 -16   3   3     1828.82     1830.98     46.95 o
 -15   3   3       10.01       18.61     37.57 o
 -14   3   3     6167.90     6383.62     86.40 o
 -13   3   3      451.07      506.85     18.12 o
 -12   3   3     1419.93     1401.98     24.02 o
 -11   3   3      654.35      675.55     16.20 o
 -10   3   3      600.16      595.72     17.36 o
  -9   3   3     2763.28     2843.32     44.19 o
  -8   3   3      752.74      732.58     12.22 o
  -7   3   3     5120.73     5501.99     57.84 o
  -6   3   3    12038.19    12310.34     99.31 o
  -5   3   3       73.49       80.62      7.51 o
  -4   3   3     6593.37     6229.82     70.13 o
  -3   3   3      377.20      366.04     16.04 o
  -2   3   3    46242.66    45218.86    746.30 o
  -1   3   3     6615.89     6863.65     70.90 o
   0   3   3      321.97      414.58     11.32 o
   1   3   3      211.89      244.21      8.71 o
   2   3   3     4296.42     4017.16     39.49 o
   3   3   3     1475.17     1593.03     36.28 o
   4   3   3      978.40      941.34     17.07 o
   5   3   3     1432.96     1459.84     11.57 o
   6   3   3      744.27      720.52     12.22 o
   7   3   3      318.81      303.42     13.11 o
   8   3   3    14786.48    14589.08    191.16 o
   9   3   3       74.93       60.60     24.14 o
  10   3   3    12495.55    12677.22    179.15 o
  11   3   3      129.07      106.55     27.45 o
  12   3   3     1841.98     1826.17     33.47 o
  13   3   3      117.36       71.24     27.95 o
  14   3   3     1934.38     2007.97     37.83 o
  15   3   3      381.33      374.14     33.28 o
  16   3   3     3264.29     3173.30     56.81 o
  17   3   3      183.90      171.75     48.27 o
  18   3   3     1012.99     1089.36     68.61 o
 -20   4   3      140.01      152.99     70.45 o
 -19   4   3      696.98      654.77     66.59 o
 -18   4   3       28.82       19.57     67.59 o
 -17   4   3     6336.73     6486.44     94.56 o
 -16   4   3      187.50      214.27     58.75 o
 -15   4   3     1624.72     1808.51     94.71 o
 -14   4   3      359.83      373.10     18.79 o
 -13   4   3     2183.98     2282.53     45.71 o
 -12   4   3        4.81       12.26     20.70 o
 -11   4   3      510.40      525.53     56.23 o
 -10   4   3     2038.10     2048.31     33.35 o
  -9   4   3      546.77      560.01     19.36 o
  -8   4   3      467.42      434.92     15.51 o
  -7   4   3     9389.65     9490.27     71.46 o
  -6   4   3      425.46      379.21      8.46 o
  -5   4   3    16772.69    16535.64    263.47 o
  -4   4   3      533.50      505.12     20.72 o
  -3   4   3    27683.23    26015.84    578.67 o
  -2   4   3      122.14       95.12     15.71 o
  -1   4   3    18211.92    17523.13     79.27 o
   0   4   3      669.85      861.76     30.43 o
   1   4   3       12.90       30.33      9.86 o
   2   4   3     6352.44     6718.25     32.30 o
   3   4   3        9.51       24.44     10.15 o
   4   4   3      870.41      890.86     26.96 o
   5   4   3     1194.10     1150.67     32.27 o
   6   4   3      723.84      687.26     10.76 o
   7   4   3    10324.92    10327.20    114.50 o
   8   4   3      567.49      559.34     21.94 o
   9   4   3     3717.78     3686.21     40.72 o
  10   4   3      258.09      246.12     30.53 o
  11   4   3     7245.43     7010.16    190.38 o
  12   4   3      216.33      202.38     36.25 o
  13   4   3       41.03       25.40     42.90 o
  14   4   3     1806.87     1759.01     44.16 o
  15   4   3       25.35       28.50     40.98 o
  16   4   3       62.55       79.68     43.55 o
  17   4   3        0.24       -3.51     45.46 o
  18   4   3      125.12      164.43     72.17 o
 -19   5   3     1807.21     1869.34     85.15 o
 -18   5   3      126.32      158.10     71.20 o
 -17   5   3        5.22      -16.94     66.25 o
 -16   5   3     1560.44     1604.35     72.64 o
 -15   5   3     1245.36     1193.10     69.17 o
 -14   5   3       54.48       39.37     63.18 o
 -13   5   3      386.02      406.63     21.64 o
 -12   5   3     1340.94     1261.08     40.84 o
 -11   5   3      695.88      690.49     23.11 o
 -10   5   3      499.55      502.98     24.12 o
  -9   5   3     3124.85     3135.07    118.48 o
  -8   5   3     3844.58     3646.00     32.07 o
  -7   5   3     5387.32     5328.09     74.19 o
  -6   5   3     1545.06     1615.43     24.60 o
  -5   5   3      569.13      519.83     14.50 o
  -4   5   3     3773.88     3875.11     28.96 o
  -3   5   3      264.80      279.67     14.40 o
  -2   5   3     1607.51     1629.11     23.83 o
  -1   5   3      923.51      889.86     11.73 o
   0   5   3     9678.94     9915.43    100.14 o
   1   5   3     3173.81     3059.09     23.05 o
   2   5   3      242.84      277.71     11.23 o
   3   5   3     1125.96     1191.36     24.49 o
   4   5   3     7401.52     7505.85    121.35 o
   5   5   3       45.14       45.63      7.91 o
   6   5   3       11.76       15.02     10.15 o
   7   5   3     5588.93     5483.83     54.34 o
   8   5   3     1285.38     1330.04     62.86 o
   9   5   3      432.44      420.48     32.01 o
  10   5   3      268.05      290.48     33.33 o
  11   5   3     1064.54     1059.04     39.67 o
  12   5   3      669.02      613.64     37.16 o
  13   5   3     1772.51     1736.64     45.13 o
  14   5   3        1.91        7.08     42.84 o
  15   5   3      733.60      803.77     46.33 o
  16   5   3      110.24      126.82     45.46 o
  17   5   3      122.63      134.33     62.87 o
 -17   6   3      801.92      940.06     84.41 o
 -16   6   3      277.50      272.49     76.58 o
 -15   6   3       11.27       28.68     61.57 o
 -14   6   3      427.22      409.75     66.09 o
 -13   6   3       15.64        0.81     66.40 o
 -12   6   3     1872.87     1730.55     33.04 o
 -11   6   3      117.74      102.86     23.67 o
 -10   6   3      909.78      944.38     27.12 o
  -9   6   3     1395.03     1263.12     66.71 o
  -8   6   3      350.16      384.08     27.37 o
  -7   6   3      254.35      264.43      9.77 o
  -6   6   3     3410.29     3455.19     82.60 o
  -5   6   3     1925.68     1979.17     28.62 o
  -4   6   3      216.01      211.16     19.10 o
  -3   6   3      489.90      486.73     19.96 o
  -2   6   3       47.12       58.65      9.46 o
  -1   6   3     2751.50     2881.80     50.61 o
   0   6   3     1429.21     1512.68     16.23 o
   1   6   3       66.29       61.76     12.06 o
   2   6   3      624.09      528.87     13.52 o
   3   6   3     1275.18     1259.91     16.37 o
   4   6   3      345.91      361.83     13.87 o
   5   6   3       22.98       16.18     10.81 o
   6   6   3     3982.38     3670.34    117.14 o
   7   6   3       43.65       45.47      6.51 o
   8   6   3      179.41      166.15     37.81 o
   9   6   3     1249.38     1393.09     50.14 o
  10   6   3       18.85       10.14     35.84 o
  11   6   3     1239.37     1218.31     41.80 o
  12   6   3     1185.00     1195.91     43.22 o
  13   6   3        1.50       -1.32     41.36 o
  14   6   3      184.28      146.22     44.19 o
  15   6   3       55.50       77.70     57.80 o
 -15   7   3      337.40      313.17     72.84 o
 -14   7   3       58.23       57.11     74.17 o
 -13   7   3      993.54     1023.79     67.17 o
 -12   7   3      101.06       95.74     71.06 o
 -11   7   3     1394.45     1342.88     69.30 o
 -10   7   3      146.35      134.65     26.39 o
  -9   7   3      325.12      322.47     27.58 o
  -8   7   3        0.17       11.12     14.33 o
  -7   7   3      683.37      718.46     30.58 o
  -6   7   3      179.80      234.11     24.88 o
  -5   7   3       62.38       77.44     25.07 o
  -4   7   3     8653.15     8282.68    102.22 o
  -3   7   3      697.69      599.72     42.26 o
  -2   7   3     3779.68     3905.60     45.62 o
  -1   7   3       26.91       29.95     13.04 o
   0   7   3     1684.85     1704.90     19.21 o
   1   7   3      621.32      692.63     17.58 o
   2   7   3       13.82       40.93     15.23 o
   3   7   3       14.13       17.33     14.78 o
   4   7   3      312.45      256.78     15.85 o
   5   7   3      170.58      175.32     16.97 o
   6   7   3      594.65      517.59     19.88 o
   7   7   3       33.07       11.55     31.61 o
   8   7   3     6843.23     6889.74    160.59 o
   9   7   3       45.41       58.57     35.68 o
  10   7   3     1364.00     1472.55     41.86 o
  11   7   3      572.23      562.66     39.05 o
  12   7   3      862.65      968.71     41.89 o
 -12   8   3      223.44      205.16     72.33 o
 -11   8   3       38.02       20.22     63.02 o
 -10   8   3      387.90      431.12     62.86 o
  -9   8   3     1064.88      990.44     34.19 o
  -8   8   3       39.27       12.87     32.59 o
  -7   8   3      818.89      851.78     34.86 o
  -6   8   3     1833.38     1855.90     55.33 o
  -5   8   3       32.60       50.78     29.09 o
  -4   8   3      146.33      190.76     36.04 o
  -3   8   3     7058.06     7243.93    127.53 o
  -2   8   3      694.59      699.15     33.37 o
  -1   8   3       32.46       39.98     31.38 o
   0   8   3      367.92      340.56     31.94 o
   1   8   3      949.09     1050.09     35.62 o
   2   8   3      279.41      274.35     32.40 o
   3   8   3      392.85      408.10     30.30 o
   4   8   3       49.66       44.07     28.78 o
   5   8   3        3.08       -2.44     21.76 o
   6   8   3     1079.47     1072.67     57.04 o
   7   8   3     1987.64     1993.22     60.54 o
   8   8   3     1267.56     1359.52     74.44 o
   9   8   3     1665.31     1618.78     77.05 o
  10   8   3       64.14       74.43     72.65 o
 -10   9   3       43.70       45.69     74.12 o
  -9   9   3      106.36       64.57     72.46 o
  -8   9   3        5.01       27.19     57.33 o
  -7   9   3     3801.49     4195.81     86.61 o
  -6   9   3        7.02       -9.11     55.66 o
  -5   9   3       14.23        3.03     31.64 o
  -4   9   3      271.53      299.73     34.12 o
  -3   9   3      195.81      214.21     34.61 o
  -2   9   3        6.20       23.24     35.22 o
  -1   9   3     1321.63     1338.94     39.42 o
   0   9   3      435.98      369.87     36.11 o
   1   9   3      218.38      205.00     34.78 o
   2   9   3       13.09        7.57     32.60 o
   3   9   3      251.41      227.06     34.52 o
   4   9   3      640.45      775.25     67.49 o
   5   9   3     1251.91     1284.59     75.84 o
   6   9   3        5.16      -10.95     71.00 o
   7   9   3       13.05        5.98     75.24 o
   8   9   3      503.60      392.03     78.15 o
  -7  10   3      156.13      164.09     71.20 o
  -6  10   3        4.62       10.25     60.66 o
  -5  10   3      851.25      915.66     65.43 o
  -4  10   3      284.78      309.13     62.02 o
  -3  10   3      199.20      267.70     39.29 o
  -2  10   3       28.50       24.99     37.48 o
  -1  10   3      272.69      341.40     39.30 o
   0  10   3      439.28      410.81     39.25 o
   1  10   3       94.66       53.25     38.77 o
   2  10   3        9.53        0.08     63.91 o
   3  10   3      778.87      650.59     65.12 o
   4  10   3        5.89       -2.02     67.64 o
   5  10   3      409.14      468.84     65.27 o
 -20   0   4       33.68       41.68     68.39 o
 -18   0   4       15.51       13.34     40.60 o
 -16   0   4      370.60      391.32     39.54 o
 -14   0   4    25929.61    24660.39    102.75 o
 -12   0   4     8958.72     8954.63     41.61 o
 -10   0   4    46822.72    44713.12    495.80 o
  -8   0   4       22.79       54.12     16.37 o
  -6   0   4     5717.31     5855.79     87.53 o
  -4   0   4       34.60       31.65     11.21 o
  -2   0   4     1436.91     1579.11     52.24 o
   0   0   4    26919.78    27542.64    174.77 o
   2   0   4    16674.12    16423.31    233.51 o
   4   0   4     9068.07     8740.11     57.04 o
   6   0   4    18192.97    17867.41     94.29 o
   8   0   4     8833.72     8965.60     63.40 o
  10   0   4     2290.18     2393.44     33.51 o
  12   0   4      903.17      832.38     28.86 o
  14   0   4     6672.53     6875.41     44.64 o
  16   0   4     1381.19     1439.04     38.80 o
 -20   1   4     1252.45     1315.97     75.81 o
 -19   1   4       22.21       25.22     39.78 o
 -18   1   4      201.39      192.69     38.61 o
 -17   1   4      369.77      320.55     24.72 o
 -16   1   4      374.43      360.62     19.44 o
 -15   1   4       26.03       33.00     15.92 o
 -14   1   4      228.03      258.74     14.09 o
 -13   1   4    19671.11    19796.86    118.36 o
 -12   1   4      361.54      402.72     11.87 o
 -11   1   4     1432.59     1405.30     13.27 o
 -10   1   4    11860.11    11393.08    120.72 o
  -9   1   4     8627.24     8239.79     68.28 o
  -8   1   4      996.69      882.62     13.46 o
  -7   1   4     1326.81     1281.48     17.12 o
  -6   1   4    16846.24    16984.73    261.07 o
  -5   1   4     1238.65     1290.44     19.98 o
  -4   1   4     4295.89     4187.69     33.22 o
  -3   1   4      117.58      129.75      5.65 o
  -2   1   4      731.58      701.21     15.69 o
  -1   1   4      139.93      126.16      7.89 o
   0   1   4      471.06      561.21      6.79 o
   1   1   4     7290.69     7664.37     57.44 o
   2   1   4     5808.64     6025.01     52.24 o
   3   1   4    10038.37     9785.16    113.14 o
   4   1   4    15338.64    15300.12     92.77 o
   5   1   4      165.27      227.28      7.77 o
   6   1   4    15209.03    14539.70     87.81 o
   7   1   4      684.70      742.10      8.35 o
   8   1   4     7439.51     7185.62     52.18 o
   9   1   4       24.43       27.87      8.93 o
  10   1   4      351.78      372.59     10.43 o
  11   1   4        6.28       13.98     10.36 o
  12   1   4       71.08       91.84     12.22 o
  13   1   4      608.80      663.33     20.72 o
  14   1   4      917.17      951.86     24.48 o
  15   1   4     1199.58     1257.37     25.45 o
  16   1   4      186.43      212.42     38.94 o
  17   1   4      436.00      479.84     41.12 o
 -20   2   4      494.04      468.84     44.52 o
 -19   2   4     3425.17     3343.47     52.21 o
 -18   2   4        1.09        8.59     40.44 o
 -17   2   4      440.98      349.18     38.45 o
 -16   2   4      149.44      160.19     17.16 o
 -15   2   4     1690.51     1682.91     37.88 o
 -14   2   4      111.40      106.53     13.16 o
 -13   2   4      229.09      237.60     14.09 o
 -12   2   4        4.16       20.93      9.85 o
 -11   2   4     1462.25     1403.46     20.51 o
 -10   2   4     1948.90     1860.17     18.28 o
  -9   2   4    13014.37    13418.95    129.59 o
  -8   2   4     5082.26     5356.51     46.19 o
  -7   2   4    36095.11    34731.50    239.76 o
  -6   2   4       16.18       59.26      6.80 o
  -5   2   4     4067.09     4432.62     73.47 o
  -4   2   4     7067.32     7653.77     74.00 o
  -3   2   4      522.86      476.39     13.12 o
  -2   2   4      295.80      278.24     10.65 o
  -1   2   4       78.78       97.06      5.96 o
   0   2   4       19.03       41.63      5.35 o
   1   2   4      403.25      463.38     10.74 o
   2   2   4       31.07       34.88      4.91 o
   3   2   4    11562.51    11106.41    131.71 o
   4   2   4        4.51       10.03      8.13 o
   5   2   4    39211.84    37583.10    238.65 o
   6   2   4        5.89       23.58      9.32 o
   7   2   4     5985.56     5609.83     39.25 o
   8   2   4      705.96      671.24     26.24 o
   9   2   4     4552.94     4371.57     61.33 o
  10   2   4      139.67      138.70      7.93 o
  11   2   4      257.14      219.90      9.08 o
  12   2   4       94.94       75.45     11.02 o
  13   2   4      294.37      345.32     30.84 o
  14   2   4      157.25      122.27     30.63 o
  15   2   4     1214.28     1344.63     39.89 o
  16   2   4       55.08       32.05     34.23 o
  17   2   4     3888.42     3695.81     84.50 o
  18   2   4       26.10       54.77     56.18 o
 -21   3   4       12.05      -35.51     64.43 o
 -20   3   4      231.68      189.25     62.11 o
 -19   3   4      193.32      203.57     48.40 o
 -18   3   4        5.66       22.68     42.65 o
 -17   3   4       82.09       42.35     38.01 o
 -16   3   4      986.15      972.89     27.45 o
 -15   3   4      197.28      209.01     17.33 o
 -14   3   4        9.06       13.45     18.23 o
 -13   3   4     4727.21     4741.41     50.70 o
 -12   3   4     3869.39     3875.33     39.20 o
 -11   3   4     4698.83     4256.50     37.91 o
 -10   3   4     1681.34     1691.16     21.84 o
  -9   3   4     8506.13     8274.63     50.46 o
  -8   3   4     2633.87     2652.62     37.84 o
  -7   3   4      160.04      232.07      8.31 o
  -6   3   4     7873.26     8193.13     53.95 o
  -5   3   4    10184.65    10760.93     28.89 o
  -4   3   4     3019.80     3094.25     30.20 o
  -3   3   4      502.77      579.52     11.14 o
  -2   3   4     3091.44     3242.11     71.78 o
  -1   3   4     2504.60     2553.11     19.10 o
   0   3   4     3670.35     4007.21     29.44 o
   1   3   4     4900.69     4554.81     38.46 o
   2   3   4       79.15       88.44      8.51 o
   3   3   4    25847.10    25111.67     52.44 o
   4   3   4     9501.01     9405.03     55.63 o
   5   3   4      327.39      388.03     10.22 o
   6   3   4      458.75      426.63     10.45 o
   7   3   4       90.52      112.60     10.54 o
   8   3   4     4329.84     4196.36     52.10 o
   9   3   4       18.48       32.94     10.74 o
  10   3   4       60.47       83.36     11.00 o
  11   3   4     1110.32     1063.85     31.09 o
  12   3   4       16.49       28.61     29.08 o
  13   3   4     2653.65     2699.64     70.57 o
  14   3   4       81.08       95.34     32.99 o
  15   3   4      897.89      929.32     38.25 o
  16   3   4      392.05      440.16     37.42 o
  17   3   4      204.00      156.83     45.44 o
  18   3   4     2290.16     2476.65     73.43 o
 -20   4   4      175.76       90.06     65.40 o
 -19   4   4      160.22      183.91     71.72 o
 -18   4   4       90.81       88.00     59.90 o
 -17   4   4      497.90      460.19     62.77 o
 -16   4   4        6.04      -11.37     62.13 o
 -15   4   4      929.85      941.28     29.76 o
 -14   4   4     3514.93     3606.08     33.12 o
 -13   4   4     3284.11     3322.08     56.84 o
 -12   4   4     5860.77     5786.77     86.39 o
 -11   4   4     1040.77     1045.55     18.94 o
 -10   4   4     8620.63     8290.28     43.05 o
  -9   4   4      165.96      166.22     20.78 o
  -8   4   4      925.18      852.52     10.75 o
  -7   4   4     7051.72     7131.73     81.48 o
  -6   4   4      137.39      183.98      9.93 o
  -5   4   4     6783.27     7201.28     44.58 o
  -4   4   4     1661.64     1799.75     46.08 o
  -3   4   4        4.99       21.05     13.26 o
  -2   4   4     1009.49     1098.90     24.50 o
  -1   4   4     1949.46     1983.44     17.45 o
   0   4   4    12464.51    12577.68     59.35 o
   1   4   4     2184.02     2327.80     62.66 o
   2   4   4    20222.53    20254.42    285.74 o
   3   4   4      688.74      646.25     15.00 o
   4   4   4     5231.10     5106.12     45.48 o
   5   4   4     3212.82     3007.75     36.39 o
   6   4   4     1839.99     1729.14     13.29 o
   7   4   4      160.03      143.71      9.59 o
   8   4   4     2696.35     2546.19     99.49 o
   9   4   4     1427.19     1401.73     37.50 o
  10   4   4      201.40      173.58     34.66 o
  11   4   4       35.44       30.38     33.05 o
  12   4   4     1011.65     1092.51     41.92 o
  13   4   4       60.69       70.21     41.97 o
  14   4   4      864.36      906.61     46.53 o
  15   4   4       62.17       74.89     42.63 o
  16   4   4     3080.13     3032.33     81.35 o
  17   4   4      503.67      473.98     48.47 o
 -19   5   4       13.55       59.62     70.66 o
 -18   5   4      222.07      192.38     63.74 o
 -17   5   4        0.21      -15.33     59.26 o
 -16   5   4      344.06      330.38     61.51 o
 -15   5   4      258.15      249.45     59.54 o
 -14   5   4      870.41      830.24     26.94 o
 -13   5   4      224.35      187.32     24.51 o
 -12   5   4        1.30        4.13     23.32 o
 -11   5   4     2036.35     1959.27     30.02 o
 -10   5   4     4916.33     4947.62     38.95 o
  -9   5   4       63.38       69.20     24.28 o
  -8   5   4     6311.92     6003.76    130.66 o
  -7   5   4      773.66      793.35     12.48 o
  -6   5   4     2605.20     2346.09     56.41 o
  -5   5   4        3.93       15.54     13.64 o
  -4   5   4     2043.35     2286.18     20.83 o
  -3   5   4     3622.56     3892.42     49.18 o
  -2   5   4      618.23      545.35     40.69 o
  -1   5   4      207.75      223.29      9.95 o
   0   5   4      624.02      578.96     22.57 o
   1   5   4     9461.60     9841.81     41.98 o
   2   5   4     5944.12     5924.14     35.15 o
   3   5   4      278.51      307.00     12.72 o
   4   5   4     2736.25     2675.79     17.11 o
   5   5   4     1138.98     1078.24     28.58 o
   6   5   4     6541.63     6216.15    111.06 o
   7   5   4        3.92       13.06      5.94 o
   8   5   4     3829.71     3764.41     44.14 o
   9   5   4      107.63      101.42     31.55 o
  10   5   4      483.77      430.92     37.33 o
  11   5   4       18.81       14.97     38.87 o
  12   5   4        2.18       -5.36     40.74 o
  13   5   4      353.60      385.52     44.93 o
  14   5   4      114.60      121.11     42.97 o
  15   5   4       26.06       19.38     43.84 o
  16   5   4      289.96      293.85     50.47 o
  17   5   4      803.37      848.25     72.09 o
 -17   6   4      692.89      785.89     81.78 o
 -16   6   4      154.24      119.46     74.87 o
 -15   6   4     2016.57     1961.72     76.85 o
 -14   6   4      312.00      368.42     55.68 o
 -13   6   4      192.81      183.17     27.13 o
 -12   6   4      614.45      663.79     27.97 o
 -11   6   4       71.42       83.18     25.97 o
 -10   6   4     1876.15     1945.61    102.57 o
  -9   6   4     7766.13     7355.30     46.63 o
  -8   6   4     1259.58     1193.22     30.06 o
  -7   6   4     2607.45     2513.67     28.10 o
  -6   6   4       41.02       44.93     22.36 o
  -5   6   4       96.49       89.62     17.08 o
  -4   6   4     1449.02     1414.70     26.52 o
  -3   6   4     2333.71     2435.36     48.62 o
  -2   6   4      593.85      539.33     24.55 o
  -1   6   4       78.34      108.77     10.53 o
   0   6   4     2050.40     2097.70     58.20 o
   1   6   4      188.11      237.23     12.75 o
   2   6   4      665.47      658.16     14.88 o
   3   6   4     6680.66     6803.57     68.25 o
   4   6   4     1102.90     1040.50     17.70 o
   5   6   4     2121.07     2161.89     28.41 o
   6   6   4      762.30      718.77     15.24 o
   7   6   4     3676.78     3422.23     77.62 o
   8   6   4     6322.27     6123.95    221.97 o
   9   6   4      113.62      114.28     34.19 o
  10   6   4      287.14      309.31     38.46 o
  11   6   4      417.71      491.74     40.95 o
  12   6   4      233.46      193.90     42.84 o
  13   6   4      329.61      271.09     45.37 o
  14   6   4        3.35       12.68     45.85 o
  15   6   4     1063.14     1113.69     65.88 o
 -15   7   4      146.39      230.56     63.17 o
 -14   7   4       18.74       13.55     74.56 o
 -13   7   4     1314.39     1408.30     65.84 o
 -12   7   4      170.18      285.79     69.53 o
 -11   7   4     2652.31     2698.66     37.73 o
 -10   7   4      808.60      770.77     31.37 o
  -9   7   4      829.59      869.15     64.35 o
  -8   7   4     1331.29     1261.61     21.06 o
  -7   7   4      148.70      164.75     24.24 o
  -6   7   4      300.65      301.45     25.79 o
  -5   7   4     4532.19     4355.34    150.13 o
  -4   7   4       23.44       22.16     27.89 o
  -3   7   4        5.29       48.01     27.32 o
  -2   7   4       45.01       26.94      8.39 o
  -1   7   4     4032.98     4042.58     49.42 o
   0   7   4      646.62      651.26     15.58 o
   1   7   4     1335.75     1379.34     23.25 o
   2   7   4      108.93      131.07     15.65 o
   3   7   4     4949.12     4978.02     26.88 o
   4   7   4      610.15      569.93     20.24 o
   5   7   4      374.36      306.55     13.09 o
   6   7   4       98.80       67.83      8.73 o
   7   7   4      873.75      789.50     36.76 o
   8   7   4       15.42       45.56     37.13 o
   9   7   4     1231.33     1181.52     39.61 o
  10   7   4      762.73      719.85     88.61 o
  11   7   4      657.77      609.81     42.41 o
  12   7   4       90.91       62.81     40.54 o
 -13   8   4       36.42       62.46     74.67 o
 -12   8   4     1914.39     1996.26     85.03 o
 -11   8   4       51.74       54.11     69.89 o
 -10   8   4      142.54      121.64     64.83 o
  -9   8   4     1704.92     1661.88     39.51 o
  -8   8   4      268.78      294.78     34.03 o
  -7   8   4     1207.78     1316.45     31.46 o
  -6   8   4      543.33      530.87     31.90 o
  -5   8   4        3.09       15.58     30.87 o
  -4   8   4       41.60       29.25     31.48 o
  -3   8   4      589.94      579.37     32.76 o
  -2   8   4        0.67       22.38     31.86 o
  -1   8   4      602.11      581.52     33.58 o
   0   8   4     2109.45     2171.81     38.27 o
   1   8   4      142.81      148.41     30.18 o
   2   8   4      177.31      213.59     30.21 o
   3   8   4      238.92      283.31     30.83 o
   4   8   4     1124.76     1202.81     32.65 o
   5   8   4     1563.36     1782.28     51.96 o
   6   8   4      939.72      891.46     57.04 o
   7   8   4       18.66        4.30     37.19 o
   8   8   4        1.45       10.59     37.87 o
   9   8   4       15.23       34.54     66.61 o
  10   8   4     1963.92     2000.32     86.55 o
 -10   9   4      466.93      510.51     74.56 o
  -9   9   4       34.10       35.52     59.00 o
  -8   9   4     1214.82     1321.85     72.18 o
  -7   9   4        4.66        1.77     63.55 o
  -6   9   4       98.10       73.32     60.89 o
  -5   9   4       66.44       55.36     31.32 o
  -4   9   4       48.83       49.90     32.70 o
  -3   9   4      185.15      156.67     34.66 o
  -2   9   4     1462.00     1441.64     40.79 o
  -1   9   4        0.48        0.08     34.76 o
   0   9   4       58.11       71.90     34.99 o
   1   9   4        2.60        4.57     33.98 o
   2   9   4        3.88        4.46     33.24 o
   3   9   4      859.45      983.63     35.52 o
   4   9   4     1937.17     2073.13     75.93 o
   5   9   4       34.44        4.90     68.26 o
   6   9   4      679.01      752.44     71.64 o
   7   9   4      172.72      181.67     72.01 o
  -7  10   4       42.30       17.09     66.78 o
  -6  10   4      526.73      513.28     70.95 o
  -5  10   4        7.40       -2.91     65.44 o
  -4  10   4      146.94      109.51     62.67 o
  -3  10   4       15.39       36.06     37.12 o
  -2  10   4     1387.12     1300.11     43.11 o
  -1  10   4       79.47       64.88     38.32 o
   0  10   4     2530.15     2498.75    295.27 o
   1  10   4      253.51      285.75     62.65 o
   2  10   4       36.00       39.61     64.28 o
   3  10   4     1134.34     1233.99     75.39 o
   4  10   4      997.54     1003.49     67.85 o
 -19   0   5      951.27      952.22     39.95 o
 -17   0   5     2639.64     2781.34     51.27 o
 -15   0   5      253.08      279.83     21.87 o
 -13   0   5    10910.46    10716.04    192.59 o
 -11   0   5    10741.87    10981.90     80.25 o
  -9   0   5      212.61      245.86     18.75 o
  -7   0   5     5661.72     6181.72    228.46 o
  -5   0   5    26650.25    24787.72    264.78 o
  -3   0   5    29215.23    29962.02    195.23 o
  -1   0   5    60168.96    57399.61    951.93 o
   1   0   5    20322.51    19920.56    106.32 o
   3   0   5     8115.01     7748.74     61.20 o
   5   0   5     2561.52     3083.11     49.11 o
   7   0   5     9285.55     9569.13    127.55 o
   9   0   5     4639.10     4611.49     33.94 o
  11   0   5      530.37      449.60     17.91 o
  13   0   5     5970.13     5980.56     45.78 o
  15   0   5     3271.17     3203.20     39.28 o
  17   0   5      628.82      665.90     77.65 o
 -20   1   5      248.30      314.93     42.56 o
 -19   1   5     3122.28     3201.43     50.72 o
 -18   1   5     1658.01     1679.44     43.81 o
 -17   1   5      678.86      704.00     25.88 o
 -16   1   5      161.01      154.80     17.19 o
 -15   1   5    10397.09    10419.18     69.02 o
 -14   1   5     1435.80     1453.28     18.75 o
 -13   1   5      244.69      224.42     11.81 o
 -12   1   5     4814.78     4660.77     30.28 o
 -11   1   5      276.18      302.81     11.97 o
 -10   1   5       24.20       30.13     10.63 o
  -9   1   5       56.77       33.99     10.42 o
  -8   1   5     5197.22     5620.34     62.28 o
  -7   1   5      441.39      434.11     13.79 o
  -6   1   5       69.91       61.82      8.71 o
  -5   1   5     8921.30     8677.16    141.68 o
  -4   1   5     1321.37     1371.71     25.24 o
  -3   1   5    52538.67    50976.69    209.11 o
  -2   1   5       44.17       49.38      7.14 o
  -1   1   5     9734.86     9732.62     36.89 o
   0   1   5    15307.18    15113.42     72.70 o
   1   1   5    21784.98    21370.13    241.27 o
   2   1   5     1647.19     1563.18     14.19 o
   3   1   5     1863.62     2135.44     18.70 o
   4   1   5      114.01      171.72      8.12 o
   5   1   5     1061.21     1155.62     14.76 o
   6   1   5      893.14      897.25     16.52 o
   7   1   5      599.55      579.64     11.19 o
   8   1   5       68.33       78.96      9.16 o
   9   1   5    16168.64    16020.65     62.50 o
  10   1   5      338.25      311.04     11.39 o
  11   1   5     2051.12     1976.01     21.36 o
  12   1   5     6524.38     6155.99     39.63 o
  13   1   5     7050.57     6967.43     51.07 o
  14   1   5     1140.85     1192.35     24.89 o
  15   1   5      197.87      236.46     33.68 o
  16   1   5      651.55      688.65     36.58 o
  17   1   5      140.71      142.51     74.93 o
 -21   2   5      867.41      803.48     63.23 o
 -20   2   5       15.59       -4.98     41.86 o
 -19   2   5       27.50       15.50     40.30 o
 -18   2   5     7248.76     7364.20    229.25 o
 -17   2   5       71.70       88.70     25.88 o
 -16   2   5     6076.44     6050.25     37.37 o
 -15   2   5      807.16      797.96     16.30 o
 -14   2   5     9327.55     9121.55     65.88 o
 -13   2   5      244.82      255.56     12.26 o
 -12   2   5       22.36       31.48     11.76 o
 -11   2   5        6.11       10.63     11.61 o
 -10   2   5       90.89       98.20     10.72 o
  -9   2   5     1014.67      984.58     13.49 o
  -8   2   5     2569.20     2695.84     34.68 o
  -7   2   5     2445.42     2602.28     53.40 o
  -6   2   5    17312.21    17140.24    139.60 o
  -5   2   5     1628.42     1800.76     26.88 o
  -4   2   5    36026.06    35832.84    242.64 o
  -3   2   5     2885.53     3294.58     48.84 o
  -2   2   5    18371.22    16857.66     58.91 o
  -1   2   5       40.02       27.50      6.95 o
   0   2   5    14865.49    14073.74     74.88 o
   1   2   5    10113.78    10629.70     68.51 o
   2   2   5      170.57      284.27      6.37 o
   3   2   5      588.60      676.49      8.87 o
   4   2   5        7.75       26.94      5.68 o
   5   2   5     3703.53     3904.98     52.17 o
   6   2   5     1267.04     1216.02     21.80 o
   7   2   5     2014.02     1869.35     32.37 o
   8   2   5     5261.02     5089.32     82.28 o
   9   2   5       93.24       96.67      7.12 o
  10   2   5    15144.78    14597.24     55.61 o
  11   2   5      651.26      604.29     24.11 o
  12   2   5     4155.38     3986.33     37.85 o
  13   2   5       69.02       73.96     29.28 o
  14   2   5     1228.89     1215.68     36.53 o
  15   2   5      281.73      269.65     33.38 o
  16   2   5        0.28       31.81     36.80 o
  17   2   5       22.05       60.15     41.24 o
 -21   3   5       41.42       56.58     62.96 o
 -20   3   5     1516.88     1457.39     52.58 o
 -19   3   5      314.50      348.40     46.32 o
 -18   3   5     2129.32     2127.51     50.20 o
 -17   3   5     1560.70     1701.28     36.20 o
 -16   3   5     2124.93     2097.12     31.67 o
 -15   3   5     3352.08     3371.39     25.96 o
 -14   3   5      651.50      611.06     26.06 o
 -13   3   5     5038.07     4913.26     41.60 o
 -12   3   5     2108.99     2054.40     14.55 o
 -11   3   5       17.94       31.89      9.05 o
 -10   3   5       23.94       44.76      9.28 o
  -9   3   5     1137.64     1128.44     14.78 o
  -8   3   5       85.85       83.74      8.10 o
  -7   3   5     1376.64     1440.27     20.90 o
  -6   3   5     8659.59     8881.77    104.18 o
  -5   3   5      320.89      259.28     13.47 o
  -4   3   5     2070.33     2320.54     22.29 o
  -3   3   5    10031.93    10180.79     36.23 o
  -2   3   5     1506.54     1517.44     14.96 o
  -1   3   5     2461.17     2241.05     74.13 o
   0   3   5     6250.96     5347.65     47.35 o
   1   3   5     1134.98     1111.65     15.26 o
   2   3   5    21726.57    22178.15    140.62 o
   3   3   5       99.64       99.42      7.27 o
   4   3   5     1190.04     1194.63     12.66 o
   5   3   5      251.40      238.93     10.22 o
   6   3   5      300.31      271.54     11.10 o
   7   3   5     4978.90     5030.57     62.31 o
   8   3   5      319.92      298.14     16.11 o
   9   3   5     1077.44     1086.08     20.67 o
  10   3   5     2611.73     2724.24     68.63 o
  11   3   5     5599.13     5520.74     58.55 o
  12   3   5     6921.68     6964.35     48.74 o
  13   3   5      124.67      126.40     33.67 o
  14   3   5      161.21      192.21     35.38 o
  15   3   5      368.33      400.43     39.09 o
  16   3   5     3502.65     3435.63     46.08 o
  17   3   5       41.65       25.11     47.96 o
 -21   4   5      521.57      491.24     69.60 o
 -20   4   5        4.77      -17.10     71.24 o
 -19   4   5      886.07      825.07     66.14 o
 -18   4   5      808.90      957.61     70.74 o
 -17   4   5      237.74      236.31     63.26 o
 -16   4   5      380.27      420.94     29.11 o
 -15   4   5      295.70      312.54     29.63 o
 -14   4   5       28.48       18.00     18.98 o
 -13   4   5     3862.05     3795.62     55.19 o
 -12   4   5      166.90      171.26     17.95 o
 -11   4   5     2710.27     2581.17     27.93 o
 -10   4   5      147.17      149.17      8.40 o
  -9   4   5       22.22       40.28     11.77 o
  -8   4   5      550.05      561.65     13.53 o
  -7   4   5     2678.64     2792.34     32.59 o
  -6   4   5     6203.42     6432.93     24.43 o
  -5   4   5     6461.80     6356.06     45.35 o
  -4   4   5      323.23      459.13     18.70 o
  -3   4   5      399.71      469.26     15.51 o
  -2   4   5    15605.38    15490.79    204.00 o
  -1   4   5    17738.90    16984.45    299.16 o
   0   4   5      616.90      609.18     11.48 o
   1   4   5     3459.23     3275.27     51.66 o
   2   4   5      329.51      344.21     11.27 o
   3   4   5     3409.14     3215.17     43.42 o
   4   4   5       41.52       38.21      5.42 o
   5   4   5       57.45       64.16     11.17 o
   6   4   5        3.51       18.47     12.16 o
   7   4   5     2798.56     2639.95     19.99 o
   8   4   5      815.25      777.27     19.38 o
   9   4   5     3530.59     3557.68     39.98 o
  10   4   5     1367.72     1339.88     37.80 o
  11   4   5      236.50      265.14     36.84 o
  12   4   5      158.67      183.85     36.83 o
  13   4   5     3184.23     3107.59    121.36 o
  14   4   5      156.92      196.15     41.17 o
  15   4   5     1446.99     1529.45     50.18 o
  16   4   5      215.74      227.94     45.91 o
  17   4   5      277.51      334.91     52.53 o
 -19   5   5     1606.19     1704.05     74.96 o
 -18   5   5       19.92       32.68     62.98 o
 -17   5   5     2236.40     2418.52     79.01 o
 -16   5   5      798.15      807.96     70.90 o
 -15   5   5     4199.65     4349.13    148.86 o
 -14   5   5      906.32      943.40     31.02 o
 -13   5   5      886.64      881.81     38.24 o
 -12   5   5       12.77        9.01     26.59 o
 -11   5   5       18.12       25.38     27.00 o
 -10   5   5      502.44      464.96     28.74 o
  -9   5   5       14.01       20.35     12.60 o
  -8   5   5      252.73      248.76     15.53 o
  -7   5   5      203.72      218.72     12.22 o
  -6   5   5       95.92      103.86     14.73 o
  -5   5   5     2500.14     2535.24     21.77 o
  -4   5   5     2295.63     2445.89     32.32 o
  -3   5   5    33979.01    32432.95     71.07 o
  -2   5   5     3466.60     3504.38    102.78 o
  -1   5   5     1270.66     1174.18     35.61 o
   0   5   5     1731.81     1693.57     17.81 o
   1   5   5     2978.45     2674.03     24.12 o
   2   5   5     2199.30     2244.93     24.73 o
   3   5   5       13.65       21.62     13.05 o
   4   5   5        4.93       13.72     10.12 o
   5   5   5     4466.00     3948.32     87.78 o
   6   5   5        5.27       12.62     13.36 o
   7   5   5     3643.59     3414.13     65.89 o
   8   5   5        5.29       18.37      7.07 o
   9   5   5      618.74      701.63     39.36 o
  10   5   5     1214.83     1182.50     42.71 o
  11   5   5     2075.68     2104.89     45.09 o
  12   5   5        8.76        2.54     38.21 o
  13   5   5     1572.24     1628.25     46.07 o
  14   5   5     1049.86     1156.65     47.80 o
  15   5   5       50.08       38.60     47.65 o
  16   5   5      182.73      238.40     66.28 o
 -17   6   5        1.97       34.18     76.73 o
 -16   6   5     5796.12     6020.12    100.13 o
 -15   6   5      183.66      171.00     68.08 o
 -14   6   5     1515.97     1441.35     65.09 o
 -13   6   5      297.06      290.08     28.85 o
 -12   6   5     1051.48     1040.16     32.40 o
 -11   6   5       62.91       60.13     28.22 o
 -10   6   5       40.17       66.04     28.53 o
  -9   6   5     2221.36     2286.27     69.61 o
  -8   6   5       68.04       94.31     27.59 o
  -7   6   5       42.80       51.95     16.41 o
  -6   6   5     2376.14     2317.48     22.84 o
  -5   6   5     2719.75     2736.98     41.84 o
  -4   6   5     5570.65     5567.51     97.71 o
  -3   6   5     1717.39     1851.61     21.08 o
  -2   6   5     7228.81     7360.45    163.40 o
  -1   6   5     2269.56     2240.16     48.02 o
   0   6   5     2778.25     2589.07     32.18 o
   1   6   5      192.87      218.24     14.95 o
   2   6   5      804.29      863.06     25.78 o
   3   6   5     1925.58     1813.52     28.16 o
   4   6   5      878.03      868.82     20.00 o
   5   6   5      253.47      187.91     26.36 o
   6   6   5        8.76       16.13     11.19 o
   7   6   5      620.77      642.99     22.51 o
   8   6   5     1710.02     1793.64     40.98 o
   9   6   5        6.78       14.47     37.65 o
  10   6   5      588.89      600.67     39.94 o
  11   6   5      425.17      348.48     41.58 o
  12   6   5     1851.19     2018.34     51.32 o
  13   6   5      762.39      813.85     47.80 o
  14   6   5        5.75       31.33     57.65 o
  15   6   5      872.00      954.72     66.85 o
 -15   7   5       35.77       15.27     66.97 o
 -14   7   5      869.31      933.53     77.86 o
 -13   7   5      894.28      903.50     59.81 o
 -12   7   5      266.50      330.71     70.23 o
 -11   7   5      152.19      128.09     31.40 o
 -10   7   5        2.86       17.96     29.59 o
  -9   7   5      612.76      573.45     75.92 o
  -8   7   5      627.49      738.72     33.29 o
  -7   7   5       11.29       29.36     25.71 o
  -6   7   5     1418.27     1476.60     40.91 o
  -5   7   5     1045.36     1012.90     32.35 o
  -4   7   5      335.71      286.81     21.96 o
  -3   7   5      129.86       98.97     22.34 o
  -2   7   5      341.43      352.04     19.74 o
  -1   7   5     1049.01      957.48     16.87 o
   0   7   5      429.59      432.35     14.96 o
   1   7   5      717.30      694.54     31.38 o
   2   7   5     3701.33     3497.18     57.96 o
   3   7   5      124.93      114.83     15.03 o
   4   7   5      229.42      245.40     14.85 o
   5   7   5      538.16      538.92     22.32 o
   6   7   5      680.51      645.99     39.08 o
   7   7   5     1053.01     1105.76    100.01 o
   8   7   5     1468.70     1444.82     43.69 o
   9   7   5       82.49      105.09     37.19 o
  10   7   5      125.09      117.53     41.63 o
  11   7   5     1070.50     1050.65     46.73 o
  12   7   5     1349.91     1479.30     63.77 o
 -13   8   5     1664.47     1603.48     69.87 o
 -12   8   5       31.96       76.80     68.70 o
 -11   8   5      481.55      459.74     72.94 o
 -10   8   5      193.49      169.71     34.36 o
  -9   8   5      858.79      877.37     57.65 o
  -8   8   5      477.91      489.77     38.96 o
  -7   8   5     1318.37     1392.78     45.05 o
  -6   8   5      830.94      887.51     32.09 o
  -5   8   5       18.21       42.24     32.32 o
  -4   8   5       15.22       51.42     31.40 o
  -3   8   5      414.85      428.00     32.65 o
  -2   8   5       88.07      147.71     32.10 o
  -1   8   5      198.08      250.95     39.53 o
   0   8   5      986.80     1142.46     35.77 o
   1   8   5     1752.76     1639.21     35.75 o
   2   8   5      668.08      606.03     32.25 o
   3   8   5      123.95      148.89     30.52 o
   4   8   5      336.73      329.35     28.71 o
   5   8   5       33.09       45.96     38.12 o
   6   8   5       46.31       31.37     37.49 o
   7   8   5      164.96      181.75     40.13 o
   8   8   5      425.68      341.08     41.75 o
   9   8   5      793.29      666.93     67.04 o
 -10   9   5      642.94      610.05     66.84 o
  -9   9   5       51.69       58.75     67.86 o
  -8   9   5      437.27      441.02     40.53 o
  -7   9   5      643.75      613.17     58.35 o
  -6   9   5      753.73      796.61     66.82 o
  -5   9   5      876.66      969.09     38.26 o
  -4   9   5     1067.19     1001.37     37.47 o
  -3   9   5      360.45      468.99     35.81 o
  -2   9   5      755.71      746.67     38.00 o
  -1   9   5     1780.40     1862.77     96.76 o
   0   9   5     1147.24     1194.56     53.50 o
   1   9   5      107.55       98.66     35.05 o
   2   9   5       11.62        7.61     33.70 o
   3   9   5       87.21      127.55     57.19 o
   4   9   5      191.51      260.80     70.99 o
   5   9   5      766.84      601.88     67.48 o
   6   9   5       88.78       93.10     61.66 o
  -7  10   5      334.30      319.16     69.62 o
  -6  10   5       45.10       15.73     59.88 o
  -5  10   5      525.89      524.73     60.70 o
  -4  10   5      821.36      801.99     61.18 o
  -3  10   5       30.59       40.39     38.35 o
  -2  10   5      203.70      182.94     38.69 o
  -1  10   5      779.63      800.26     41.23 o
   0  10   5       67.19       64.54     38.10 o
   1  10   5       10.07       20.45     58.98 o
   2  10   5      354.49      368.06     62.55 o
   3  10   5      606.03      578.98     64.97 o
 -20   0   6     8524.62     8952.70    104.11 o
 -18   0   6      361.73      396.09     43.79 o
 -16   0   6     2286.24     2259.41    139.87 o
 -14   0   6      313.04      316.24     26.84 o
 -12   0   6     2906.25     2972.40     32.50 o
 -10   0   6    11298.69    11774.35     98.05 o
  -8   0   6    43005.41    41462.09    839.06 o
  -6   0   6    45495.80    45838.04   1700.17 o
  -4   0   6     9314.71     8523.21    376.56 o
  -2   0   6      153.06      202.64     23.58 o
   0   0   6    17817.47    18950.29    105.77 o
   2   0   6     2544.59     2984.60     24.27 o
   4   0   6    48522.83    48672.76    303.51 o
   6   0   6    12062.20    11520.65     93.25 o
   8   0   6     9319.98     9199.20     47.44 o
  10   0   6     2159.96     2050.69     21.44 o
  12   0   6      151.02      123.68     17.11 o
  14   0   6       24.46       39.01     28.42 o
  16   0   6      965.39     1076.85     76.32 o
 -21   1   6      452.16      465.58     70.80 o
 -20   1   6        2.88       -4.03     41.53 o
 -19   1   6     4340.77     4165.07     52.48 o
 -18   1   6      212.22      216.52     26.02 o
 -17   1   6        8.16       27.75     21.08 o
 -16   1   6     2092.93     2035.14     24.71 o
 -15   1   6     2854.31     2785.18     58.14 o
 -14   1   6     2811.11     2698.25     24.83 o
 -13   1   6      177.67      168.20     13.74 o
 -12   1   6      707.88      653.56     14.24 o
 -11   1   6      599.96      551.39     12.89 o
 -10   1   6     7359.60     7083.36     72.50 o
  -9   1   6    21446.47    21958.13    224.48 o
  -8   1   6       26.72       38.70     11.10 o
  -7   1   6     6945.66     6610.99     53.42 o
  -6   1   6      459.68      471.52     12.33 o
  -5   1   6    11991.74    12088.91    157.09 o
  -4   1   6      324.25      358.13     12.97 o
  -3   1   6    10989.67    10694.67    168.78 o
  -2   1   6      299.67      385.33     10.04 o
  -1   1   6     4449.38     5045.20     78.69 o
   0   1   6     3246.96     3488.66     30.65 o
   1   1   6     8192.77     8982.15    159.43 o
   2   1   6     2376.48     2236.08     25.41 o
   3   1   6     1659.37     1725.72     11.36 o
   4   1   6     4860.24     4625.74     42.59 o
   5   1   6     7199.38     6954.01     43.84 o
   6   1   6      523.37      554.59     10.90 o
   7   1   6     6893.63     6981.17     47.63 o
   8   1   6      284.15      315.62     13.00 o
   9   1   6     4246.44     3990.50     29.65 o
  10   1   6      773.05      718.88     14.55 o
  11   1   6      131.47      133.89     12.19 o
  12   1   6     3626.93     3689.60     28.26 o
  13   1   6        6.00       10.39     21.07 o
  14   1   6     2237.77     2239.37     33.62 o
  15   1   6       26.99       58.72     34.75 o
  16   1   6       42.56       23.09     36.01 o
 -21   2   6      424.47      496.00     61.46 o
 -20   2   6      362.62      326.98     42.57 o
 -19   2   6      632.70      607.28     47.25 o
 -18   2   6      116.60      139.12     29.28 o
 -17   2   6       11.31       12.06     19.34 o
 -16   2   6       96.61       84.67     15.90 o
 -15   2   6      217.94      239.24     15.56 o
 -14   2   6     3684.35     3483.60     35.62 o
 -13   2   6     2026.31     1971.18     21.87 o
 -12   2   6      227.83      223.86     13.24 o
 -11   2   6    14677.52    14421.22     90.24 o
 -10   2   6      154.61      147.62     11.10 o
  -9   2   6     5819.35     5591.20     90.70 o
  -8   2   6      466.86      361.19      8.63 o
  -7   2   6      453.11      386.85     14.76 o
  -6   2   6      277.13      275.92      9.89 o
  -5   2   6      168.65      196.17     10.48 o
  -4   2   6     1788.38     1768.98     21.80 o
  -3   2   6     1881.53     1978.57     42.52 o
  -2   2   6      582.89      678.83     20.74 o
  -1   2   6      644.51      740.03      9.33 o
   0   2   6     2804.90     3188.40     61.96 o
   1   2   6    24350.23    24892.87     86.91 o
   2   2   6      417.73      489.69      9.15 o
   3   2   6     2670.48     2536.90     21.42 o
   4   2   6     3682.22     3653.29     24.55 o
   5   2   6    12803.19    12500.00     76.40 o
   6   2   6      141.22      167.59      7.25 o
   7   2   6     1819.19     1744.88     20.76 o
   8   2   6        2.76        7.57      5.75 o
   9   2   6     1699.67     1741.52     16.41 o
  10   2   6       18.21       16.79      6.32 o
  11   2   6       44.78       46.17      6.56 o
  12   2   6      594.67      646.38     27.65 o
  13   2   6       15.24       37.73     31.52 o
  14   2   6        5.56       19.37     34.38 o
  15   2   6      190.09      170.97     33.43 o
  16   2   6       94.84      120.81     37.98 o
  17   2   6     1189.49     1117.33     65.63 o
 -21   3   6      880.70     1002.38     70.04 o
 -20   3   6      356.52      309.51     47.87 o
 -19   3   6     2111.19     2043.43     63.41 o
 -18   3   6      417.40      396.34     30.39 o
 -17   3   6       83.13       78.05     28.19 o
 -16   3   6      368.33      375.12     26.99 o
 -15   3   6       64.64       59.20     11.83 o
 -14   3   6      877.26      920.77     10.87 o
 -13   3   6     1126.21     1117.01     21.19 o
 -12   3   6     3043.06     2985.65     38.51 o
 -11   3   6      403.55      443.18     12.51 o
 -10   3   6     1356.64     1382.53     18.97 o
  -9   3   6     9046.94     8960.91     73.73 o
  -8   3   6       98.89       97.94      8.53 o
  -7   3   6    10418.64     9826.82     55.51 o
  -6   3   6      541.37      611.72     14.30 o
  -5   3   6     6897.99     6440.91     38.60 o
  -4   3   6       46.52       56.74     11.88 o
  -3   3   6    10227.39    10055.12     49.20 o
  -2   3   6      103.51       75.24      7.62 o
  -1   3   6     6713.26     7316.62     71.65 o
   0   3   6      616.57      585.44     13.20 o
   1   3   6     8973.18     9449.93     98.58 o
   2   3   6      288.27      338.31     11.17 o
   3   3   6     2621.02     2713.90     29.69 o
   4   3   6       71.62      106.22     10.38 o
   5   3   6     5178.29     4639.85     33.80 o
   6   3   6     3483.91     3467.79     32.87 o
   7   3   6    20744.61    19904.02    277.76 o
   8   3   6       39.04       43.85     15.90 o
   9   3   6       46.74       50.74     18.13 o
  10   3   6      424.68      438.40     17.79 o
  11   3   6       60.46       62.11     17.09 o
  12   3   6      670.64      638.90     36.33 o
  13   3   6      579.27      603.69     37.10 o
  14   3   6       45.14       24.54     36.38 o
  15   3   6      230.91      245.82     37.23 o
  16   3   6      685.83      774.92     48.46 o
  17   3   6     2356.39     2366.39     74.34 o
 -21   4   6       11.67       21.68     65.69 o
 -20   4   6     3190.80     3373.32     87.89 o
 -19   4   6        5.16       62.73     63.94 o
 -18   4   6     1141.87     1211.73     70.09 o
 -17   4   6     1611.97     1605.26     51.14 o
 -16   4   6      151.61      181.01     32.26 o
 -15   4   6       40.77       24.39     29.35 o
 -14   4   6     1328.28     1304.29     33.27 o
 -13   4   6     1004.82     1018.62     21.02 o
 -12   4   6      613.48      579.29     20.25 o
 -11   4   6     3943.31     3911.50     20.65 o
 -10   4   6     2784.97     2973.69     47.30 o
  -9   4   6      173.39      178.75     10.07 o
  -8   4   6     9342.94     9139.07     47.45 o
  -7   4   6      361.85      409.91     14.52 o
  -6   4   6    14134.19    13995.01     41.22 o
  -5   4   6      400.85      383.37     15.39 o
  -4   4   6      117.06       99.40     16.09 o
  -3   4   6     5160.73     5405.46    238.99 o
  -2   4   6      201.04      167.03     15.38 o
  -1   4   6      494.18      511.39     16.46 o
   0   4   6        0.33       21.97     10.95 o
   1   4   6     3347.34     3080.11     38.92 o
   2   4   6      682.74      638.92     23.17 o
   3   4   6       72.70       51.13      9.33 o
   4   4   6    15276.44    14661.31     54.18 o
   5   4   6      438.13      421.73     14.55 o
   6   4   6     6986.59     6769.43     35.59 o
   7   4   6     4712.16     4660.19     70.44 o
   8   4   6     9744.38     9141.59     37.57 o
   9   4   6      170.52      190.19     14.57 o
  10   4   6      987.60     1030.16     15.18 o
  11   4   6     1275.71     1200.46     45.77 o
  12   4   6      210.02      212.33     43.61 o
  13   4   6      523.76      479.74     43.52 o
  14   4   6      326.54      377.44     44.77 o
  15   4   6      247.16      237.89     43.32 o
  16   4   6      909.14      888.78     51.94 o
 -19   5   6       69.87       59.51     64.40 o
 -18   5   6      245.96      252.51     68.06 o
 -17   5   6      693.36      691.62     73.57 o
 -16   5   6     1861.33     1863.33     76.36 o
 -15   5   6      151.73      150.26     30.42 o
 -14   5   6     1320.56     1187.13    104.50 o
 -13   5   6      777.47      752.35     30.02 o
 -12   5   6     2372.41     2369.81     70.77 o
 -11   5   6       13.12       15.85      9.87 o
 -10   5   6     6867.80     6816.42     74.19 o
  -9   5   6     2750.83     2798.17     24.80 o
  -8   5   6     2220.92     2166.08     42.54 o
  -7   5   6      127.09      119.92     13.83 o
  -6   5   6     1410.23     1383.15     41.78 o
  -5   5   6     5705.94     5634.36     29.14 o
  -4   5   6     4083.92     3948.10     33.23 o
  -3   5   6      706.57      829.92     19.50 o
  -2   5   6       81.25       88.14     17.26 o
  -1   5   6     1326.06     1480.70     24.71 o
   0   5   6     1178.02     1232.85     47.59 o
   1   5   6       53.39       61.64     12.37 o
   2   5   6     7299.51     6907.70    160.59 o
   3   5   6     1434.20     1371.97     23.38 o
   4   5   6      760.51      704.24     38.77 o
   5   5   6      247.27      241.42     22.46 o
   6   5   6      354.50      338.70     15.89 o
   7   5   6     4652.72     4305.67     27.76 o
   8   5   6     2538.70     2576.40     75.93 o
   9   5   6      345.50      353.75     38.70 o
  10   5   6     1527.99     1527.21     57.38 o
  11   5   6     2045.84     2091.45    169.24 o
  12   5   6      304.02      324.08     45.73 o
  13   5   6       58.35       51.04     44.80 o
  14   5   6       99.75      123.90     47.04 o
  15   5   6     1513.46     1505.45     71.86 o
 -17   6   6       46.43       70.31     74.02 o
 -16   6   6        8.45       31.97     71.48 o
 -15   6   6        3.52       47.18     67.38 o
 -14   6   6     2132.02     2018.96     37.39 o
 -13   6   6      718.36      759.81     32.02 o
 -12   6   6       15.65       30.59     31.30 o
 -11   6   6     4690.08     4528.53     45.54 o
 -10   6   6      284.36      262.88     31.01 o
  -9   6   6     2657.99     2514.59     33.14 o
  -8   6   6      471.56      545.66     20.50 o
  -7   6   6      109.06      117.46     17.36 o
  -6   6   6     3989.27     4085.79     32.33 o
  -5   6   6       27.32       50.76     21.73 o
  -4   6   6     2067.60     2005.80     44.18 o
  -3   6   6     7932.33     7430.36    117.17 o
  -2   6   6       95.24      102.93     19.38 o
  -1   6   6      365.11      318.26     21.44 o
   0   6   6      699.11      666.64     30.00 o
   1   6   6      431.16      486.97     16.80 o
   2   6   6     1955.34     1950.02     20.95 o
   3   6   6     6778.30     6780.98     29.63 o
   4   6   6     5848.93     5356.14     70.03 o
   5   6   6      429.32      436.85     24.54 o
   6   6   6      213.29      176.49     17.62 o
   7   6   6      272.22      243.35     15.28 o
   8   6   6     1153.11     1168.45     87.46 o
   9   6   6     2567.90     2428.40     71.58 o
  10   6   6        1.96       14.66     41.38 o
  11   6   6       36.69       25.46     40.60 o
  12   6   6       83.05       91.80     44.11 o
  13   6   6       31.33       44.60     46.63 o
  14   6   6      501.88      437.68     63.57 o
 -15   7   6      216.71      165.40     75.66 o
 -14   7   6     1025.95     1031.26     73.41 o
 -13   7   6      285.00      207.09     63.91 o
 -12   7   6      389.63      413.49     38.25 o
 -11   7   6      251.05      209.94     32.24 o
 -10   7   6       18.06       21.44     32.79 o
  -9   7   6     5620.00     5753.79     51.36 o
  -8   7   6       66.81       92.80     21.48 o
  -7   7   6     1965.65     1935.82     24.36 o
  -6   7   6      372.44      364.17     21.26 o
  -5   7   6     1384.70     1447.08     25.58 o
  -4   7   6      143.25      175.42     22.81 o
  -3   7   6      210.77      248.89     23.80 o
  -2   7   6      936.19      895.29     24.90 o
  -1   7   6     3173.52     3050.45     53.20 o
   0   7   6     1867.51     1813.41     33.70 o
   1   7   6       93.65       90.03     15.19 o
   2   7   6     1013.97      993.26     19.95 o
   3   7   6      754.05      813.26     17.55 o
   4   7   6      621.17      594.33     27.42 o
   5   7   6     2683.80     2617.88     74.23 o
   6   7   6        1.70       22.20     19.18 o
   7   7   6     4509.93     4505.51    178.10 o
   8   7   6      152.47      159.36     40.46 o
   9   7   6       21.48       23.35     39.22 o
  10   7   6       53.64       83.42     43.41 o
  11   7   6      153.52      162.43     45.64 o
  12   7   6       95.20       92.41     59.01 o
 -13   8   6       29.66       49.88     75.85 o
 -12   8   6      305.23      248.03     63.07 o
 -11   8   6     2620.10     2585.58     74.53 o
 -10   8   6     1678.27     1681.45     98.90 o
  -9   8   6        6.07       37.11     36.32 o
  -8   8   6     1349.08     1372.38     27.90 o
  -7   8   6        7.69       16.72     28.71 o
  -6   8   6     1065.85     1061.23     34.33 o
  -5   8   6      822.87      830.17     35.18 o
  -4   8   6      284.47      309.34     32.82 o
  -3   8   6     3135.90     3135.81     42.63 o
  -2   8   6      107.90      145.79     33.50 o
  -1   8   6        5.04       24.98     32.57 o
   0   8   6      980.30      908.58     84.08 o
   1   8   6      320.53      400.30     56.49 o
   2   8   6     1802.36     1788.64     37.53 o
   3   8   6        8.26       26.19     30.41 o
   4   8   6       22.11       37.11     27.97 o
   5   8   6      325.73      346.48     41.54 o
   6   8   6     3979.94     3920.21    315.88 o
   7   8   6      210.13      218.89     42.35 o
   8   8   6      294.99      292.26     44.61 o
 -10   9   6      661.26      687.96     75.16 o
  -9   9   6      226.40      260.46     66.24 o
  -8   9   6      464.96      456.83     39.08 o
  -7   9   6      780.41      733.52     67.59 o
  -6   9   6     1864.90     1769.30     39.94 o
  -5   9   6      213.16      249.48     36.63 o
  -4   9   6      145.32      155.97     36.51 o
  -3   9   6      614.75      595.01     37.96 o
  -2   9   6     1121.22     1171.87     40.90 o
  -1   9   6     1372.20     1410.57     65.04 o
   0   9   6      862.90      896.16     50.97 o
   1   9   6       21.93       50.67     35.81 o
   2   9   6       13.41       41.05     33.92 o
   3   9   6      162.99      127.98     62.20 o
   4   9   6     2678.49     2744.28     82.07 o
   5   9   6       85.60       68.53     60.68 o
   6   9   6      811.10      804.29     74.88 o
  -7  10   6       17.81       19.30     58.89 o
  -6  10   6     2031.31     2030.76     75.94 o
  -5  10   6      477.99      520.14     65.49 o
  -4  10   6      973.31      978.60     65.43 o
  -3  10   6      113.04       82.19     38.69 o
  -2  10   6       38.89       30.44     38.58 o
  -1  10   6        5.80        9.93     39.37 o
   0  10   6      322.84      322.09     60.21 o
   1  10   6      137.71      159.47     67.58 o
   2  10   6       95.38       86.17     69.95 o
   3  10   6     1008.63     1010.98     75.79 o
 -21   0   7      138.30      188.90     64.28 o
 -19   0   7      302.12      306.36     35.75 o
 -17   0   7     8243.45     7768.55    235.04 o
 -15   0   7     7577.07     7611.01     75.67 o
 -13   0   7     3613.03     3675.54     42.87 o
 -11   0   7     6990.40     7085.02    178.27 o
  -9   0   7    10422.10    11344.49    115.49 o
  -7   0   7       94.86      169.62     17.78 o
  -5   0   7    12211.74    11984.66    105.19 o
  -3   0   7    19665.48    19654.99    454.55 o
  -1   0   7    55347.96    52265.16    990.24 o
   1   0   7    37622.14    38788.33     88.74 o
   3   0   7    14444.62    14753.53     56.16 o
   5   0   7     3185.22     3532.45     52.78 o
   7   0   7     4360.93     4492.00     35.14 o
   9   0   7     9043.94     9113.07    115.32 o
  11   0   7     2654.91     2600.03     32.05 o
  13   0   7      950.08      976.97     33.02 o
  15   0   7       44.33       79.25     44.15 o
 -21   1   7        3.76        7.99     62.10 o
 -20   1   7       53.14       84.16     39.70 o
 -19   1   7      713.00      766.90     33.14 o
 -18   1   7      650.10      668.84     24.11 o
 -17   1   7      434.58      409.50     22.09 o
 -16   1   7     3385.66     3460.26     32.71 o
 -15   1   7     3857.96     3909.04     41.21 o
 -14   1   7     4270.88     4179.02     32.87 o
 -13   1   7     2612.56     2596.45     27.29 o
 -12   1   7      408.59      380.69     19.76 o
 -11   1   7     7168.91     6922.73     93.26 o
 -10   1   7     1256.20     1245.26     37.18 o
  -9   1   7     9412.18     9326.83    160.40 o
  -8   1   7       45.84       79.78     11.28 o
  -7   1   7     5242.10     5439.50     41.61 o
  -6   1   7     4266.92     4693.15     39.98 o
  -5   1   7      374.31      415.97     12.17 o
  -4   1   7    22908.05    23723.00    143.13 o
  -3   1   7    11555.41    12315.68    123.41 o
  -2   1   7    13991.81    12679.58     93.62 o
  -1   1   7     4053.30     4368.17     52.84 o
   0   1   7    21906.29    21892.44    280.73 o
   1   1   7    23734.86    23859.86    138.35 o
   2   1   7     1710.37     1824.62     15.29 o
   3   1   7     4465.40     4325.76     51.83 o
   4   1   7       12.93       18.55      9.72 o
   5   1   7     1090.82     1035.22     12.50 o
   6   1   7      136.21      119.05     11.19 o
   7   1   7      636.85      628.19     13.83 o
   8   1   7     2202.63     2143.46     17.11 o
   9   1   7     2102.95     2035.62     43.35 o
  10   1   7     1599.38     1577.82     18.18 o
  11   1   7     4962.28     4833.21     39.43 o
  12   1   7     2245.13     2250.26     57.41 o
  13   1   7      527.68      562.73     22.93 o
  14   1   7      517.34      505.96     29.45 o
  15   1   7     3807.17     3859.29     54.48 o
  16   1   7       16.90       38.34     40.97 o
 -21   2   7        1.92       14.45     42.52 o
 -20   2   7      116.20      113.26     43.21 o
 -19   2   7      116.43      118.10     31.59 o
 -18   2   7     2097.27     2057.77     36.83 o
 -17   2   7       34.10       56.47     20.03 o
 -16   2   7       26.43       31.62     19.27 o
 -15   2   7     3468.57     3320.47     28.20 o
 -14   2   7     4153.68     4188.46     38.07 o
 -13   2   7      265.46      278.64     15.54 o
 -12   2   7    23264.66    22619.03     54.27 o
 -11   2   7      832.72      845.56     14.04 o
 -10   2   7     4829.74     4643.53     20.45 o
  -9   2   7      778.35      823.13     15.82 o
  -8   2   7     1533.32     1349.31     17.83 o
  -7   2   7     2327.49     2644.72     68.66 o
  -6   2   7     5615.66     5795.34     65.93 o
  -5   2   7      343.67      349.88     11.57 o
  -4   2   7      848.79      868.15     38.44 o
  -3   2   7     3428.56     3457.58     24.31 o
  -2   2   7    12408.04    12233.31    167.50 o
  -1   2   7        3.05       22.73      9.18 o
   0   2   7     9039.60     8561.72     43.14 o
   1   2   7      300.91      293.60      9.06 o
   2   2   7    24013.59    23748.15    191.90 o
   3   2   7     1902.47     2056.50     23.30 o
   4   2   7    10179.74     9498.53    100.87 o
   5   2   7     1357.64     1401.14     15.72 o
   6   2   7      108.05      137.35      8.74 o
   7   2   7     5959.28     5963.83     40.83 o
   8   2   7     2352.74     2285.88     33.44 o
   9   2   7       94.93       82.70      7.34 o
  10   2   7       65.26       75.48      7.20 o
  11   2   7      253.74      242.37      9.70 o
  12   2   7     3820.00     3803.97     46.05 o
  13   2   7       60.89       93.35     34.55 o
  14   2   7     3884.46     3947.28     73.27 o
  15   2   7       42.85       35.07     34.60 o
  16   2   7     3946.46     4121.39     59.67 o
 -21   3   7        2.00       11.04     62.22 o
 -20   3   7      382.40      427.61     45.76 o
 -19   3   7      115.82      148.70     46.04 o
 -18   3   7      972.41     1073.23     38.68 o
 -17   3   7      404.04      421.28     30.28 o
 -16   3   7     6422.26     6521.92     60.82 o
 -15   3   7        7.73       19.48     13.62 o
 -14   3   7     9773.71     9528.10     80.85 o
 -13   3   7     1144.87     1144.21     33.01 o
 -12   3   7     1047.43     1002.14     23.18 o
 -11   3   7       87.45       76.32     12.18 o
 -10   3   7      651.70      688.78     13.71 o
  -9   3   7     4036.89     4147.61     32.85 o
  -8   3   7       45.27       46.53      8.79 o
  -7   3   7       88.05      132.95      7.77 o
  -6   3   7      407.01      519.05     12.34 o
  -5   3   7      137.61      141.53     10.48 o
  -4   3   7    11318.33    11031.77    189.81 o
  -3   3   7     1075.65     1138.32     23.69 o
  -2   3   7    15560.53    15658.66     79.03 o
  -1   3   7     5730.34     6030.39     21.09 o
   0   3   7     4194.92     3491.74     27.31 o
   1   3   7    10456.78    10432.32     98.07 o
   2   3   7      249.40      229.82      8.47 o
   3   3   7     1435.87     1361.58     10.66 o
   4   3   7      113.95      123.53      7.74 o
   5   3   7     1528.01     1629.47     24.20 o
   6   3   7     3567.12     3488.13     58.51 o
   7   3   7       37.95       47.55     16.69 o
   8   3   7     1486.76     1469.54     23.82 o
   9   3   7     1335.64     1353.93     23.83 o
  10   3   7       31.50       48.84     18.25 o
  11   3   7      164.23      166.81     33.48 o
  12   3   7     3704.25     3745.28     44.65 o
  13   3   7     3618.30     3747.76     75.25 o
  14   3   7      347.15      400.34     39.06 o
  15   3   7       65.03       96.07     39.98 o
  16   3   7        0.64       33.21     60.27 o
 -21   4   7        4.41       16.30     69.51 o
 -20   4   7      163.50      127.07     63.76 o
 -19   4   7      287.82      330.40     70.12 o
 -18   4   7      121.67      121.42     57.81 o
 -17   4   7     3618.21     3701.93    118.10 o
 -16   4   7       19.27       32.79     31.19 o
 -15   4   7     6700.47     6637.66     95.97 o
 -14   4   7       26.60       31.52     18.62 o
 -13   4   7     3797.89     3856.45     31.14 o
 -12   4   7     5766.78     5466.44    100.59 o
 -11   4   7      286.30      278.19     16.96 o
 -10   4   7     3362.32     3430.06     41.43 o
  -9   4   7      681.75      720.96     10.30 o
  -8   4   7     2819.22     2864.06     20.44 o
  -7   4   7       52.39       28.33     13.40 o
  -6   4   7     2830.94     3110.71     18.19 o
  -5   4   7     2590.18     2425.75     23.25 o
  -4   4   7     1021.15     1015.60     25.75 o
  -3   4   7     6818.73     6662.28     37.08 o
  -2   4   7     1895.70     2149.55     23.53 o
  -1   4   7     8908.42     8311.44     69.21 o
   0   4   7      574.15      640.85     15.32 o
   1   4   7     2112.42     1901.69     37.38 o
   2   4   7      123.67      116.02     10.49 o
   3   4   7     1193.41     1257.77     12.73 o
   4   4   7     2004.53     2083.53     18.95 o
   5   4   7       29.90       28.40     14.36 o
   6   4   7      978.91      967.66     23.00 o
   7   4   7       10.23       24.19     17.93 o
   8   4   7       40.82       28.95     18.60 o
   9   4   7     1217.45     1191.86     21.24 o
  10   4   7     2694.22     2501.73    167.78 o
  11   4   7     6051.13     6078.85     82.37 o
  12   4   7      163.21      168.55     39.15 o
  13   4   7      581.33      606.21     42.57 o
  14   4   7      108.22       86.61     42.23 o
  15   4   7        5.86       28.46     44.59 o
 -19   5   7     1453.26     1506.39     72.08 o
 -18   5   7       83.36      111.93     68.27 o
 -17   5   7       12.79      -23.43     69.42 o
 -16   5   7      176.65      213.80     33.69 o
 -15   5   7      256.54      278.37     31.62 o
 -14   5   7     1671.12     1573.30     37.62 o
 -13   5   7      378.95      460.28     47.69 o
 -12   5   7       47.86       60.37     12.34 o
 -11   5   7     4083.80     3932.59     65.81 o
 -10   5   7     2690.57     2680.32    105.14 o
  -9   5   7     1672.90     1591.28     24.41 o
  -8   5   7     1725.12     1714.89     43.77 o
  -7   5   7     3535.66     3437.02     29.46 o
  -6   5   7     2906.30     2816.85     34.11 o
  -5   5   7     1710.88     1859.58     45.10 o
  -4   5   7     1478.23     1543.01     22.27 o
  -3   5   7      863.41      856.67     21.28 o
  -2   5   7     4696.06     4764.76     84.29 o
  -1   5   7     2158.98     2163.31     32.09 o
   0   5   7      328.64      285.31     27.82 o
   1   5   7    11935.92    11476.80     99.08 o
   2   5   7       53.66       75.39     14.70 o
   3   5   7     4360.03     3971.51    116.92 o
   4   5   7       11.57       20.97     25.35 o
   5   5   7     1518.09     1450.89     27.55 o
   6   5   7     1253.48     1313.42     24.82 o
   7   5   7      283.09      259.36     18.15 o
   8   5   7       77.62       84.08     37.20 o
   9   5   7     1117.37     1028.95     55.53 o
  10   5   7     4193.18     4168.58     53.96 o
  11   5   7      294.46      360.09     68.84 o
  12   5   7       87.72       83.49     44.17 o
  13   5   7     1056.97     1086.13     51.19 o
  14   5   7      320.04      314.31     51.56 o
  15   5   7      839.05      857.01     74.94 o
 -17   6   7      531.63      606.84     72.93 o
 -16   6   7      868.73      883.75     72.68 o
 -15   6   7     1208.97     1326.82     70.88 o
 -14   6   7     1273.14     1362.55     36.52 o
 -13   6   7       30.34       43.15     30.56 o
 -12   6   7     1763.59     1697.51     38.69 o
 -11   6   7      246.69      267.41     33.74 o
 -10   6   7      792.99      805.18     23.75 o
  -9   6   7     2449.19     2294.38     25.23 o
  -8   6   7      117.64      133.18     23.17 o
  -7   6   7        9.73        9.58     20.52 o
  -6   6   7      153.54      139.65     22.89 o
  -5   6   7     1167.49     1214.21     27.56 o
  -4   6   7       21.96       48.85     20.28 o
  -3   6   7       17.74       24.83     19.78 o
  -2   6   7     5922.35     5839.03     54.04 o
  -1   6   7     3833.92     3832.97    199.07 o
   0   6   7      683.14      717.65     26.66 o
   1   6   7       56.67       62.78     16.09 o
   2   6   7     7224.00     6793.51     63.58 o
   3   6   7       16.26       15.22     15.40 o
   4   6   7      220.49      208.40     21.13 o
   5   6   7       79.34       53.64     24.70 o
   6   6   7      934.67      820.28     48.32 o
   7   6   7      311.33      306.78     39.90 o
   8   6   7      815.28      816.57     43.67 o
   9   6   7       68.41      112.00     40.73 o
  10   6   7       82.13      102.67     44.41 o
  11   6   7      382.99      357.29     45.63 o
  12   6   7      290.44      284.53     45.79 o
  13   6   7       28.54        3.22     61.73 o
  14   6   7     1282.90     1318.72     72.24 o
 -15   7   7       29.92       21.50     71.56 o
 -14   7   7     1946.05     2059.44     69.94 o
 -13   7   7        0.69       -0.43     35.22 o
 -12   7   7       45.38       60.93     35.07 o
 -11   7   7       17.10        5.13     35.37 o
 -10   7   7      146.81      116.50     34.02 o
  -9   7   7      140.25      158.41     35.54 o
  -8   7   7      917.91      788.08     29.23 o
  -7   7   7      772.46      699.64     22.24 o
  -6   7   7      797.24      823.09     24.18 o
  -5   7   7       19.98       52.84     22.18 o
  -4   7   7     2413.25     2452.69     99.83 o
  -3   7   7     1104.93     1146.32     50.10 o
  -2   7   7     2291.21     2585.01    112.20 o
  -1   7   7      461.80      443.40     28.38 o
   0   7   7       77.05       76.87     15.63 o
   1   7   7      614.11      547.79     19.05 o
   2   7   7      830.16      879.56     27.46 o
   3   7   7       53.61       78.79     57.99 o
   4   7   7      295.92      276.73     26.95 o
   5   7   7      169.02      156.44     22.54 o
   6   7   7      324.32      298.10     41.82 o
   7   7   7      362.88      351.98     42.71 o
   8   7   7     1137.64     1188.69     46.09 o
   9   7   7       32.03       43.51     43.29 o
  10   7   7      178.35      220.23     47.37 o
  11   7   7        7.09       17.49     60.55 o
  12   7   7      789.98      831.60     65.59 o
 -13   8   7     1844.49     1776.47     74.47 o
 -12   8   7      488.57      569.25     74.92 o
 -11   8   7      118.14      106.83     38.54 o
 -10   8   7      100.11       62.82     35.21 o
  -9   8   7      195.63      222.87     36.49 o
  -8   8   7       11.31        3.39     24.26 o
  -7   8   7        1.60        3.92     30.16 o
  -6   8   7      751.91      720.69     34.86 o
  -5   8   7     2408.07     2428.30     42.24 o
  -4   8   7      758.29      771.63     35.66 o
  -3   8   7     1442.48     1506.07     39.43 o
  -2   8   7      439.06      497.79     35.01 o
  -1   8   7      507.73      558.47     35.03 o
   0   8   7      475.56      591.12     34.99 o
   1   8   7      117.39      143.89     32.32 o
   2   8   7      138.43      199.18     31.13 o
   3   8   7      258.79      266.23     32.52 o
   4   8   7      992.05     1075.71     65.84 o
   5   8   7      300.48      253.18     43.25 o
   6   8   7      384.22      416.74     43.85 o
   7   8   7      709.84      700.56     46.07 o
   8   8   7      123.80      121.45     46.55 o
   9   8   7       33.49       73.18     56.78 o
 -10   9   7      222.11      148.05     66.84 o
  -9   9   7       12.87       24.36     40.21 o
  -8   9   7       48.62       65.00     41.23 o
  -7   9   7       40.74       59.13     57.35 o
  -6   9   7     3409.07     3335.46    159.00 o
  -5   9   7     1133.81     1044.87     38.31 o
  -4   9   7        2.95       17.95     36.93 o
  -3   9   7      280.76      352.87     38.58 o
  -2   9   7        8.93       13.35     36.19 o
  -1   9   7      190.22      164.88     36.68 o
   0   9   7      295.67      319.06     36.71 o
   1   9   7     3378.93     3681.32     47.62 o
   2   9   7        0.43       18.32     66.99 o
   3   9   7       22.77       55.23     68.96 o
   4   9   7      438.71      428.91     41.77 o
   5   9   7      298.98      302.61     74.75 o
  -7  10   7      280.68      279.96     69.30 o
  -6  10   7       41.88       18.87     62.63 o
  -5  10   7       29.27        7.92     56.42 o
  -4  10   7       45.92       36.33     37.93 o
  -3  10   7       57.04       45.23     38.89 o
  -2  10   7        9.64       32.33     39.22 o
  -1  10   7     1810.38     1921.79     64.68 o
   0  10   7       17.22       22.93     62.68 o
   1  10   7       42.14       23.34     59.41 o
   2  10   7       46.58       52.71     61.90 o
 -20   0   8      279.30      272.87     66.40 o
 -18   0   8     2589.91     2692.53     42.83 o
 -16   0   8      682.02      657.02     49.14 o
 -14   0   8     2933.98     2781.82     54.70 o
 -12   0   8    10037.75    10079.13    250.72 o
 -10   0   8     8860.11     8112.56    453.21 o
  -8   0   8     2359.73     2370.37     28.89 o
  -6   0   8     1449.01     1442.01     23.29 o
  -4   0   8     1359.66     1524.84     40.67 o
  -2   0   8     4459.71     3736.55     38.98 o
   0   0   8     8540.22     9615.20     39.88 o
   2   0   8       15.92       33.91     11.50 o
   4   0   8     5867.16     5866.16     55.50 o
   6   0   8     1179.54     1237.60     33.99 o
   8   0   8     3786.80     3860.14     29.56 o
  10   0   8     1459.31     1477.02     34.19 o
  12   0   8     3281.76     3310.27     49.05 o
  14   0   8      261.04      305.99     31.54 o
 -21   1   8       17.30       23.46     62.38 o
 -20   1   8     9872.33     9696.89     70.49 o
 -19   1   8       18.02       34.46     31.24 o
 -18   1   8      389.54      387.55     22.05 o
 -17   1   8     2029.35     1995.05     24.95 o
 -16   1   8     5878.97     5581.98     51.16 o
 -15   1   8     1582.83     1654.66     31.01 o
 -14   1   8      364.48      388.33     17.16 o
 -13   1   8     2573.83     2502.91     20.67 o
 -12   1   8       15.63       21.15     15.52 o
 -11   1   8      108.84      128.56     18.67 o
 -10   1   8    11156.20    11404.06    162.60 o
  -9   1   8       51.21       98.04     12.32 o
  -8   1   8     7706.59     6861.90     59.63 o
  -7   1   8     1706.66     1747.57     26.42 o
  -6   1   8    13829.69    13633.29    138.54 o
  -5   1   8     6539.34     6831.14    152.08 o
  -4   1   8    12770.13    11707.64     99.77 o
  -3   1   8      141.86      242.46     11.48 o
  -2   1   8     2542.09     2943.48     44.12 o
  -1   1   8     2204.88     1877.43     26.39 o
   0   1   8     3120.55     3621.00     41.30 o
   1   1   8       28.56       46.34     10.67 o
   2   1   8      303.72      349.61     13.23 o
   3   1   8       10.69       15.13      9.81 o
   4   1   8     5352.43     5319.74     82.66 o
   5   1   8     1171.60     1080.59     17.09 o
   6   1   8     5511.59     5302.95     67.44 o
   7   1   8      151.42      169.61     13.27 o
   8   1   8     9368.79     9351.09    118.57 o
   9   1   8     2838.18     2721.01     27.60 o
  10   1   8      410.88      426.26     14.75 o
  11   1   8     1873.34     1926.47     29.20 o
  12   1   8      452.29      489.82     22.80 o
  13   1   8       74.55      110.37     22.77 o
  14   1   8       60.15       61.22     29.10 o
  15   1   8       29.74       58.11     29.78 o
 -21   2   8     3058.14     3322.61     93.36 o
 -20   2   8        5.10        2.77     32.22 o
 -19   2   8     6909.68     6867.84     58.06 o
 -18   2   8      147.41      184.51     30.38 o
 -17   2   8     4987.62     5106.11     58.98 o
 -16   2   8      564.87      584.50     25.86 o
 -15   2   8      109.63      100.62     20.70 o
 -14   2   8      920.83      940.40     18.43 o
 -13   2   8      212.87      247.06     15.28 o
 -12   2   8      941.67      963.14     16.82 o
 -11   2   8      675.50      685.44     13.39 o
 -10   2   8      224.63      229.09     15.27 o
  -9   2   8    12985.72    12761.46    216.37 o
  -8   2   8      970.94     1024.48     26.52 o
  -7   2   8    34464.94    33859.96    154.57 o
  -6   2   8        6.23       34.35     10.11 o
  -5   2   8    13812.45    12247.38    243.24 o
  -4   2   8       31.07       37.18      9.30 o
  -3   2   8     1640.57     1626.09     19.27 o
  -2   2   8     8615.11     8471.27     62.11 o
  -1   2   8     1999.88     2023.12     32.40 o
   0   2   8     5597.48     5849.38     28.38 o
   1   2   8      640.54      646.64     15.25 o
   2   2   8     1530.95     1429.11     11.95 o
   3   2   8     7376.50     7251.68     51.14 o
   4   2   8      433.89      449.12     11.40 o
   5   2   8    19448.13    19470.66     42.23 o
   6   2   8      623.20      655.53     12.83 o
   7   2   8     7884.61     7699.03     87.98 o
   8   2   8      298.62      292.06     11.31 o
   9   2   8     3267.55     3228.26     27.78 o
  10   2   8     1789.68     1655.84     13.90 o
  11   2   8     1969.38     2095.43     33.06 o
  12   2   8      180.31      186.03     27.40 o
  13   2   8      262.06      226.23     28.80 o
  14   2   8      317.26      297.30     36.57 o
  15   2   8      826.26      828.75     41.36 o
  16   2   8        2.22      -26.58     58.38 o
 -21   3   8       31.78       30.72     45.76 o
 -20   3   8      431.68      515.59     48.19 o
 -19   3   8       88.52       82.88     31.02 o
 -18   3   8     4768.00     4474.92     50.91 o
 -17   3   8     1609.69     1633.11     33.72 o
 -16   3   8       72.33       64.38     27.52 o
 -15   3   8      117.36      120.17     14.30 o
 -14   3   8       16.27       24.71     13.73 o
 -13   3   8      276.74      279.23     14.70 o
 -12   3   8       27.49       31.72     13.44 o
 -11   3   8     2143.00     2126.18     26.41 o
 -10   3   8     3313.63     3463.37     41.49 o
  -9   3   8     3136.08     3158.84     30.76 o
  -8   3   8     3911.48     3772.86     47.11 o
  -7   3   8     2680.51     2662.62     31.47 o
  -6   3   8     7339.80     7401.60     52.70 o
  -5   3   8     8172.73     8068.37     78.90 o
  -4   3   8     5417.27     5708.61     43.60 o
  -3   3   8      178.13      195.48      9.84 o
  -2   3   8     1028.56      975.16     21.53 o
  -1   3   8     9008.59     8890.49     82.47 o
   0   3   8     3074.94     3225.23     32.29 o
   1   3   8      129.56      157.22      9.99 o
   2   3   8     2039.90     2086.79     34.18 o
   3   3   8     6433.87     6711.56     66.46 o
   4   3   8     3266.76     3214.29     16.01 o
   5   3   8       65.37       64.76      7.82 o
   6   3   8     2983.92     2939.87     44.66 o
   7   3   8     2095.13     1938.54     22.59 o
   8   3   8     3548.62     3395.00     30.07 o
   9   3   8      595.70      603.84     21.19 o
  10   3   8      279.13      349.51     33.57 o
  11   3   8    11182.06    11033.36     71.80 o
  12   3   8      182.98      217.97     42.00 o
  13   3   8       62.56       78.72     43.47 o
  14   3   8      301.23      301.80     47.68 o
  15   3   8       14.99        9.97     47.91 o
  16   3   8        6.31      -38.49     63.76 o
 -21   4   8       95.60      189.23     70.94 o
 -20   4   8      154.63      131.80     63.28 o
 -19   4   8       49.30       96.15     67.22 o
 -18   4   8      351.99      373.47     38.13 o
 -17   4   8      245.85      258.15     34.58 o
 -16   4   8      648.07      675.38     37.61 o
 -15   4   8     1535.86     1441.43     24.31 o
 -14   4   8      739.64      697.24     26.60 o
 -13   4   8      826.25      866.64     21.51 o
 -12   4   8     1519.57     1493.60     17.80 o
 -11   4   8       12.30       24.79     11.99 o
 -10   4   8     9001.49     9000.43     37.38 o
  -9   4   8      354.35      377.00     11.76 o
  -8   4   8      542.98      545.89     15.26 o
  -7   4   8     2864.97     2836.71     25.92 o
  -6   4   8      459.26      511.75     13.59 o
  -5   4   8      180.77      149.27     15.33 o
  -4   4   8     4884.81     4777.17     41.84 o
  -3   4   8        7.93       13.02      7.66 o
  -2   4   8     8052.86     7665.47     29.34 o
  -1   4   8       96.17      146.72     10.85 o
   0   4   8     1212.80     1373.54     20.96 o
   1   4   8     6007.03     5904.42     54.19 o
   2   4   8      446.15      420.94     12.81 o
   3   4   8      955.33      941.21     17.65 o
   4   4   8      653.64      602.43     15.26 o
   5   4   8     1633.99     1627.18     22.59 o
   6   4   8        0.13        4.54     17.71 o
   7   4   8     3504.05     3303.48     46.01 o
   8   4   8      900.91      890.27     22.65 o
   9   4   8      131.47      191.90     38.93 o
  10   4   8      763.08      721.33     41.71 o
  11   4   8        4.78       17.85     41.11 o
  12   4   8      573.22      568.31     51.41 o
  13   4   8      407.02      447.62     49.15 o
  14   4   8      451.57      507.19     51.43 o
  15   4   8       72.50      121.31     71.56 o
 -19   5   8      402.76      479.65     69.89 o
 -18   5   8       53.60      111.21     65.66 o
 -17   5   8      113.23       88.10     70.45 o
 -16   5   8      141.47      134.58     34.25 o
 -15   5   8      667.88      657.84     34.57 o
 -14   5   8      164.65      171.87     34.04 o
 -13   5   8      164.92      161.87     32.88 o
 -12   5   8     1405.88     1278.44     22.36 o
 -11   5   8       84.94       88.03     20.37 o
 -10   5   8     1579.97     1573.76     25.58 o
  -9   5   8       54.75       73.89     22.03 o
  -8   5   8     4210.67     4152.29     29.40 o
  -7   5   8       94.99      111.73     16.22 o
  -6   5   8     8246.31     8150.58     45.09 o
  -5   5   8      343.12      341.03     19.41 o
  -4   5   8     7447.47     7582.90     43.29 o
  -3   5   8     1748.89     1798.74     37.41 o
  -2   5   8       19.60       23.12     18.68 o
  -1   5   8      388.30      357.18     19.92 o
   0   5   8       11.35        9.93     20.73 o
   1   5   8     2751.37     2733.65    104.21 o
   2   5   8      186.69      173.91     15.18 o
   3   5   8     2271.72     2120.96     28.46 o
   4   5   8     1734.53     1593.96     76.58 o
   5   5   8     1015.95     1041.37     33.50 o
   6   5   8     2519.24     2476.41     64.42 o
   7   5   8     1172.36     1160.25     29.18 o
   8   5   8     6414.78     6493.32    195.97 o
   9   5   8      965.29      915.57     42.07 o
  10   5   8      362.84      396.76     45.99 o
  11   5   8      227.10      182.43     41.40 o
  12   5   8      219.92      239.51     46.39 o
  13   5   8      534.66      503.70     82.92 o
  14   5   8      505.93      541.39     76.38 o
 -17   6   8       82.59       54.32     60.85 o
 -16   6   8      654.67      619.22     62.02 o
 -15   6   8       53.43       57.57     33.60 o
 -14   6   8        0.77        8.07     33.27 o
 -13   6   8      222.30      213.99     34.44 o
 -12   6   8      348.37      347.02     35.72 o
 -11   6   8      208.83      281.61     35.91 o
 -10   6   8     2102.66     1913.30     53.70 o
  -9   6   8      309.57      363.99     23.97 o
  -8   6   8      380.39      396.95     24.55 o
  -7   6   8     8586.76     8227.28     77.96 o
  -6   6   8       13.85       31.11     23.67 o
  -5   6   8     4693.09     4686.71     45.55 o
  -4   6   8     3872.48     4048.30     49.11 o
  -3   6   8     2735.97     2790.23     44.05 o
  -2   6   8     5493.97     5680.48     84.33 o
  -1   6   8      188.81      210.20     26.70 o
   0   6   8      429.98      392.51     26.42 o
   1   6   8      532.25      541.87     18.13 o
   2   6   8      236.88      213.07     16.94 o
   3   6   8       62.40       70.91     14.92 o
   4   6   8      162.67      171.54     28.03 o
   5   6   8     3246.26     3041.29     52.19 o
   6   6   8      438.55      436.14     41.84 o
   7   6   8     2079.98     1964.69    167.91 o
   8   6   8      834.77      834.52     66.48 o
   9   6   8     2136.91     2075.17    128.60 o
  10   6   8     1186.12     1224.14     90.00 o
  11   6   8      143.48      155.15     56.71 o
  12   6   8       24.00       -6.74     60.56 o
  13   6   8        4.59       -1.15     67.14 o
 -15   7   8      612.43      574.84     68.15 o
 -14   7   8      120.38       79.19     72.52 o
 -13   7   8       45.67       73.69     37.54 o
 -12   7   8      528.56      519.57     37.97 o
 -11   7   8       38.99       72.32     37.05 o
 -10   7   8       34.62       46.78     34.35 o
  -9   7   8     1401.50     1303.36     63.92 o
  -8   7   8        2.32        8.05     24.85 o
  -7   7   8      317.92      316.72     23.09 o
  -6   7   8     2254.25     2131.27    138.16 o
  -5   7   8     2457.59     2355.27     52.86 o
  -4   7   8      493.89      558.66     45.79 o
  -3   7   8     4446.52     4713.16     67.44 o
  -2   7   8     2994.72     3184.39     38.82 o
  -1   7   8     1304.10     1414.19     75.63 o
   0   7   8        3.48       21.95     26.91 o
   1   7   8     1267.44     1332.30     30.17 o
   2   7   8      113.60      139.34     58.09 o
   3   7   8     3832.90     3573.07     72.30 o
   4   7   8       28.92       37.42     62.43 o
   5   7   8       56.03       38.61     40.10 o
   6   7   8      380.31      355.27     42.74 o
   7   7   8        7.77       20.33     42.31 o
   8   7   8       46.38       39.72     43.41 o
   9   7   8      801.74      763.98     47.19 o
  10   7   8     1721.89     1585.29     67.39 o
  11   7   8     1142.82     1099.64     71.56 o
 -12   8   8       41.98       26.83     57.99 o
 -11   8   8      662.75      565.34     61.94 o
 -10   8   8      664.94      647.80     41.86 o
  -9   8   8       52.79      106.60     40.12 o
  -8   8   8      527.34      498.28     27.80 o
  -7   8   8     1208.43     1397.93     95.27 o
  -6   8   8        8.81       22.22     34.67 o
  -5   8   8      676.17      783.89     37.06 o
  -4   8   8     5147.59     4717.97    308.23 o
  -3   8   8        3.09       13.59     34.36 o
  -2   8   8      181.68      165.41     34.50 o
  -1   8   8      211.36      278.17     34.10 o
   0   8   8      153.86      185.42     34.28 o
   1   8   8     2035.18     1965.87     39.09 o
   2   8   8      434.63      481.92     33.53 o
   3   8   8        2.45       19.00     30.97 o
   4   8   8       28.42       39.31     65.82 o
   5   8   8      853.40      920.08     48.39 o
   6   8   8       26.75       34.15     43.34 o
   7   8   8       80.03       82.32     44.41 o
   8   8   8      563.81      520.75     60.86 o
   9   8   8      490.57      564.88     61.79 o
 -10   9   8      389.21      450.42     66.07 o
  -9   9   8      149.13      190.18     40.15 o
  -8   9   8       94.78      149.91     39.54 o
  -7   9   8       33.36       59.41     63.79 o
  -6   9   8     3232.02     3331.44     47.14 o
  -5   9   8      119.51      167.65     37.52 o
  -4   9   8       37.94       70.99     36.82 o
  -3   9   8      637.13      495.55     38.69 o
  -2   9   8      399.64      423.18     54.50 o
  -1   9   8      153.06      156.08     36.34 o
   0   9   8     2114.94     1927.94    102.25 o
   1   9   8        4.33       10.69     35.14 o
   2   9   8      496.16      492.83     60.88 o
   3   9   8      260.08      271.65     69.82 o
   4   9   8      353.75      386.25     46.18 o
  -6  10   8       36.86       37.70     59.01 o
  -5  10   8      250.36      275.55     61.06 o
  -4  10   8       31.22       86.98     40.09 o
  -3  10   8      188.15      191.32     39.80 o
  -2  10   8      368.64      440.21     41.12 o
  -1  10   8      632.70      617.86     65.53 o
   0  10   8        6.10       52.81     63.53 o
   1  10   8       87.39      136.23     71.21 o
 -21   0   9       76.04      101.13     66.04 o
 -19   0   9       11.26       15.72     30.95 o
 -17   0   9      869.45      713.88     52.91 o
 -15   0   9      100.09      108.54     48.09 o
 -13   0   9    13423.67    12731.46     89.06 o
 -11   0   9     8821.80     8357.30    178.44 o
  -9   0   9    13267.84    12252.57    211.73 o
  -7   0   9       27.32       58.89     22.18 o
  -5   0   9     6471.48     7049.94     49.33 o
  -3   0   9     5413.66     5724.93    193.10 o
  -1   0   9    30372.27    32449.93     78.98 o
   1   0   9     8249.29     8176.58     99.53 o
   3   0   9    46849.01    45232.87    336.62 o
   5   0   9    16391.77    16055.51    136.26 o
   7   0   9     2924.01     3085.50     31.30 o
   9   0   9      684.84      736.09     27.22 o
  11   0   9     3576.42     3592.27     45.52 o
  13   0   9     1342.48     1386.54     41.57 o
  15   0   9    10160.36    10222.96    108.76 o
 -21   1   9       36.33       41.46     34.41 o
 -20   1   9       19.20       35.33     33.16 o
 -19   1   9       59.30       75.27     22.72 o
 -18   1   9      493.95      454.53     22.32 o
 -17   1   9     1181.31     1235.61     34.03 o
 -16   1   9       19.57       34.52     28.78 o
 -15   1   9     6291.33     6217.10     41.21 o
 -14   1   9      240.33      240.67     19.84 o
 -13   1   9     6171.40     5741.96     97.82 o
 -12   1   9     1853.20     1860.77     22.10 o
 -11   1   9      492.29      498.58     16.35 o
 -10   1   9    11037.51    11008.99    285.66 o
  -9   1   9      495.19      414.11     12.91 o
  -8   1   9      121.78      101.33     12.60 o
  -7   1   9     4652.15     4625.94     44.17 o
  -6   1   9     1349.28     1358.45     20.88 o
  -5   1   9       79.71       79.21     12.69 o
  -4   1   9      785.66      818.13     15.25 o
  -3   1   9     2461.59     2092.02     29.32 o
  -2   1   9     2412.57     2710.15     53.06 o
  -1   1   9     3217.95     3084.06     85.62 o
   0   1   9     9640.33    10279.56     80.05 o
   1   1   9     1870.46     1788.34     21.56 o
   2   1   9     7846.23     7773.30     47.04 o
   3   1   9      932.75      944.77     15.22 o
   4   1   9     7820.93     7623.65     65.33 o
   5   1   9     3955.20     3749.83     27.65 o
   6   1   9     8448.01     8564.66    110.92 o
   7   1   9      789.50      808.90     27.54 o
   8   1   9      130.67      142.81     18.53 o
   9   1   9        1.34        8.16     19.88 o
  10   1   9      131.60      137.06     25.21 o
  11   1   9      681.03      656.72     29.25 o
  12   1   9      921.92      977.47     29.51 o
  13   1   9      800.33      801.28     29.03 o
  14   1   9     2254.01     2286.19     33.70 o
  15   1   9       87.51       85.72     35.76 o
 -21   2   9       70.48       77.95     43.01 o
 -20   2   9      191.68      229.32     34.20 o
 -19   2   9      197.70      192.90     31.20 o
 -18   2   9      212.42      204.88     31.16 o
 -17   2   9      239.22      232.81     26.89 o
 -16   2   9     4519.18     4400.96    131.46 o
 -15   2   9      190.79      206.08     20.59 o
 -14   2   9     3339.53     3353.51     32.64 o
 -13   2   9      110.08      110.49     15.49 o
 -12   2   9    14077.89    13456.05     41.14 o
 -11   2   9      243.33      222.38     17.89 o
 -10   2   9     1517.51     1622.16     22.70 o
  -9   2   9     1347.48     1340.78     16.71 o
  -8   2   9     2047.24     2012.79     21.17 o
  -7   2   9      946.69     1048.93     17.64 o
  -6   2   9       87.02       70.41     14.02 o
  -5   2   9       81.05       79.67     10.28 o
  -4   2   9       38.33       80.98     16.87 o
  -3   2   9     3317.88     3738.29     33.15 o
  -2   2   9    10479.42    10660.20     72.28 o
  -1   2   9      126.00      101.61      9.64 o
   0   2   9    15742.84    14935.22    138.34 o
   1   2   9     1639.56     1836.38     14.39 o
   2   2   9      313.89      359.12     13.02 o
   3   2   9     1278.53     1270.35     27.53 o
   4   2   9       51.97       40.71     12.07 o
   5   2   9      659.19      732.46     14.60 o
   6   2   9     4676.91     4532.91     50.50 o
   7   2   9       40.95       31.39     12.15 o
   8   2   9       79.61       81.28     12.35 o
   9   2   9      137.70      154.21     12.09 o
  10   2   9      502.81      480.89     28.13 o
  11   2   9      376.96      381.89     27.72 o
  12   2   9      940.03      923.47     31.63 o
  13   2   9      358.78      361.10     31.72 o
  14   2   9       45.09       31.61     36.22 o
  15   2   9      481.84      503.68     46.81 o
 -21   3   9       22.89       46.04     49.16 o
 -20   3   9        7.63        0.24     45.23 o
 -19   3   9       20.98        5.37     31.91 o
 -18   3   9     1015.99      916.35     33.85 o
 -17   3   9      275.68      288.59     30.90 o
 -16   3   9      165.24      196.72     33.84 o
 -15   3   9      239.33      223.58     15.40 o
 -14   3   9      166.17      195.86     15.31 o
 -13   3   9     2952.55     2879.98     28.12 o
 -12   3   9     9718.96     9473.28     54.00 o
 -11   3   9       12.55       12.22     13.03 o
 -10   3   9    12533.12    12242.83    235.49 o
  -9   3   9      513.59      496.66     17.49 o
  -8   3   9     1882.25     1918.04     30.25 o
  -7   3   9      400.97      403.82     14.94 o
  -6   3   9       24.56       22.94     13.50 o
  -5   3   9        1.81       10.79     11.68 o
  -4   3   9     1659.76     1672.44     21.01 o
  -3   3   9     7493.05     7238.01     52.90 o
  -2   3   9      320.68      309.07     12.84 o
  -1   3   9     1571.86     1494.72     20.07 o
   0   3   9     1876.39     1644.56     21.83 o
   1   3   9     4394.12     4438.05     41.92 o
   2   3   9    17625.60    16814.00     79.94 o
   3   3   9      605.24      636.87     18.28 o
   4   3   9     1402.53     1219.87     24.86 o
   5   3   9      399.75      396.58     10.67 o
   6   3   9     1669.87     1615.67     11.60 o
   7   3   9     1003.58      993.73     24.09 o
   8   3   9      119.95      127.40     21.13 o
   9   3   9      142.85      159.82     21.79 o
  10   3   9        1.95        0.08     29.17 o
  11   3   9      678.59      593.10     35.74 o
  12   3   9     1257.99     1173.34     48.34 o
  13   3   9      648.13      588.44     48.06 o
  14   3   9      398.46      385.16     47.38 o
  15   3   9       62.09       71.28     62.22 o
 -21   4   9      136.91      184.91     71.93 o
 -20   4   9      196.55      206.80     64.04 o
 -19   4   9      364.30      388.23     68.77 o
 -18   4   9       53.03       58.77     38.50 o
 -17   4   9        5.18       31.48     34.25 o
 -16   4   9     6031.10     5891.77     54.65 o
 -15   4   9      655.02      721.50     46.69 o
 -14   4   9       64.94       57.06     19.99 o
 -13   4   9     5694.92     6043.79     52.82 o
 -12   4   9     3009.57     3002.34     38.39 o
 -11   4   9     9785.52     9424.18     30.94 o
 -10   4   9     1193.43     1196.30     24.56 o
  -9   4   9     6585.49     6652.58     74.10 o
  -8   4   9      598.40      620.87     22.36 o
  -7   4   9     1903.17     1760.46     29.80 o
  -6   4   9      116.40      132.05     14.50 o
  -5   4   9       93.74       73.72     21.20 o
  -4   4   9       44.95       39.38      8.12 o
  -3   4   9       62.97       66.56      9.94 o
  -2   4   9        9.77        9.44     10.75 o
  -1   4   9     3290.94     3269.01     23.44 o
   0   4   9     1164.99     1125.83     26.77 o
   1   4   9     7003.53     7073.10     37.13 o
   2   4   9     3194.46     3196.13     58.90 o
   3   4   9    11510.23    10820.71    104.87 o
   4   4   9     1444.78     1356.04     28.25 o
   5   4   9     3921.83     3888.77     98.16 o
   6   4   9     1147.42     1116.28     21.97 o
   7   4   9      362.83      344.48     20.38 o
   8   4   9      493.85      483.23     31.36 o
   9   4   9      168.91      190.98     40.24 o
  10   4   9      661.22      639.68     44.29 o
  11   4   9      129.12      149.57     44.35 o
  12   4   9      396.41      403.53     48.97 o
  13   4   9      865.21      915.64     71.71 o
  14   4   9      201.50      166.54     74.67 o
 -19   5   9      215.65      231.74     74.65 o
 -18   5   9       21.07       34.83     60.02 o
 -17   5   9      383.22      441.57     38.44 o
 -16   5   9      539.33      534.00     39.00 o
 -15   5   9     6577.45     6287.76    178.25 o
 -14   5   9       52.62       72.94     35.96 o
 -13   5   9     3887.41     3903.96     61.33 o
 -12   5   9     2105.82     2015.79     27.46 o
 -11   5   9     1749.35     1693.35     39.17 o
 -10   5   9       81.78       76.97     23.11 o
  -9   5   9      600.81      589.96     21.44 o
  -8   5   9     3841.81     3658.28     29.30 o
  -7   5   9     3187.79     2957.27     34.94 o
  -6   5   9      188.69      194.52     20.08 o
  -5   5   9      183.35      217.82     17.97 o
  -4   5   9     1124.57     1257.27     27.75 o
  -3   5   9     2881.48     2943.03     41.07 o
  -2   5   9        6.13       12.58     17.53 o
  -1   5   9     2040.20     1955.13     30.73 o
   0   5   9     2701.67     2631.83     31.65 o
   1   5   9     1915.93     1721.20     23.96 o
   2   5   9       21.99       31.91     19.53 o
   3   5   9      101.19       88.42     27.06 o
   4   5   9     3638.81     3458.79     57.78 o
   5   5   9     2077.64     1943.06     31.41 o
   6   5   9      247.52      216.85     22.33 o
   7   5   9       72.08       80.93     40.41 o
   8   5   9       21.17       35.53     39.41 o
   9   5   9       46.30       87.78     44.66 o
  10   5   9       22.05       49.73     43.04 o
  11   5   9       81.47       92.22     48.48 o
  12   5   9        8.90       17.50     44.88 o
  13   5   9      828.60      793.14     69.86 o
 -17   6   9      221.57      219.40     75.60 o
 -16   6   9     2025.29     2073.24     80.34 o
 -15   6   9      852.96      853.68     41.37 o
 -14   6   9     1662.88     1693.94     42.57 o
 -13   6   9     3822.15     3633.37     49.87 o
 -12   6   9      529.41      539.22     38.69 o
 -11   6   9       15.98       43.64     45.72 o
 -10   6   9       49.66       56.34     23.90 o
  -9   6   9      249.58      275.02     25.78 o
  -8   6   9     3298.84     3236.24     37.24 o
  -7   6   9      395.86      348.03     22.30 o
  -6   6   9     2135.19     2228.50     67.10 o
  -5   6   9     2367.52     2271.77    144.02 o
  -4   6   9      166.74      179.20     43.02 o
  -3   6   9       99.41      104.86     27.40 o
  -2   6   9     9718.14     9576.37     52.84 o
  -1   6   9      791.67      828.31     28.98 o
   0   6   9      417.98      415.77     27.02 o
   1   6   9       36.58       49.04     24.22 o
   2   6   9      146.88      148.46     21.39 o
   3   6   9     1964.96     1954.26     61.42 o
   4   6   9      219.16      186.52     63.05 o
   5   6   9       17.93       -6.70     40.73 o
   6   6   9       11.05       -3.06     36.47 o
   7   6   9       44.55       56.29     38.55 o
   8   6   9       26.33       18.44     38.66 o
   9   6   9       66.41      111.70     44.17 o
  10   6   9      505.45      554.47     77.60 o
  11   6   9       64.69       43.02     61.56 o
  12   6   9       47.13       28.59     72.51 o
 -15   7   9        5.63       15.66     73.69 o
 -14   7   9      139.01      149.58     38.72 o
 -13   7   9       99.79       89.80     38.71 o
 -12   7   9     3237.44     3303.06     64.33 o
 -11   7   9      521.01      484.71     37.65 o
 -10   7   9     3358.60     3401.24    112.73 o
  -9   7   9      214.24      181.32     50.59 o
  -8   7   9      205.79      260.65     52.82 o
  -7   7   9     1740.24     1733.40     46.22 o
  -6   7   9       20.46       17.96     42.05 o
  -5   7   9      262.81      225.43     44.73 o
  -4   7   9      266.49      197.09     45.82 o
  -3   7   9      164.86      138.70     46.36 o
  -2   7   9        0.84      -10.72     51.47 o
  -1   7   9       46.54       54.95     28.03 o
   0   7   9     3530.48     3683.83     38.77 o
   1   7   9        6.37       28.20     56.44 o
   2   7   9     4794.12     5035.46     82.85 o
   3   7   9        4.73       23.13     56.54 o
   4   7   9       87.58      199.07     65.00 o
   5   7   9      558.11      589.97     42.07 o
   6   7   9      220.27      262.09     44.31 o
   7   7   9        1.17      -15.32     45.95 o
   8   7   9       11.26       10.29     46.04 o
   9   7   9      390.95      366.18     61.57 o
  10   7   9      308.47      257.44     63.89 o
  11   7   9       35.07       32.95     68.79 o
 -12   8   9      141.57      168.62     41.87 o
 -11   8   9     1897.67     1867.50     49.98 o
 -10   8   9      156.84      136.63     38.42 o
  -9   8   9       22.95       40.48     39.25 o
  -8   8   9     1277.81     1219.36     31.30 o
  -7   8   9      473.64      505.04     35.24 o
  -6   8   9       81.70       99.95     34.55 o
  -5   8   9      145.73      122.35     34.47 o
  -4   8   9      133.62      150.87     36.72 o
  -3   8   9        3.49       38.19     50.88 o
  -2   8   9      983.88     1035.38     62.70 o
  -1   8   9       80.42      129.45     58.32 o
   0   8   9     1633.81     1779.15     65.77 o
   1   8   9     3560.69     3510.09     73.06 o
   2   8   9      303.33      316.79     33.12 o
   3   8   9       25.84       34.83     60.82 o
   4   8   9       11.23       38.51     71.58 o
   5   8   9     1301.44     1271.94     49.37 o
   6   8   9      557.81      567.40     44.64 o
   7   8   9      333.47      337.66     61.66 o
   8   8   9      293.10      312.31     63.35 o
 -10   9   9      633.14      623.66     59.20 o
  -9   9   9     1046.80     1015.72     47.50 o
  -8   9   9      417.55      352.84     43.85 o
  -7   9   9      150.98      140.15     56.01 o
  -6   9   9      236.89      197.06     39.00 o
  -5   9   9      226.15      212.97     37.48 o
  -4   9   9      341.47      339.47     39.42 o
  -3   9   9     1857.05     1982.48     45.80 o
  -2   9   9      339.38      387.30     39.50 o
  -1   9   9       81.71      109.53     38.26 o
   0   9   9       67.85      126.25     36.64 o
   1   9   9      897.19      985.41     71.59 o
   2   9   9       18.23       17.72     68.57 o
   3   9   9      218.94      221.15     63.13 o
   4   9   9        5.51       34.74     62.40 o
  -6  10   9        4.51       18.99     60.32 o
  -5  10   9     1115.88     1123.58     68.47 o
  -4  10   9      278.84      312.22     42.44 o
  -3  10   9      250.97      287.75     42.66 o
  -2  10   9      420.86      401.40     42.01 o
  -1  10   9       97.31      109.97     67.30 o
   0  10   9      126.73      149.05     65.23 o
 -22   0  10     1506.30     1615.75     71.95 o
 -20   0  10     5654.41     5949.88     48.02 o
 -18   0  10     9260.12     8910.35    165.38 o
 -16   0  10     2922.65     2970.07     69.33 o
 -14   0  10      109.70      105.96     45.73 o
 -12   0  10     1922.51     1885.06     48.21 o
 -10   0  10     1682.01     1802.33     50.33 o
  -8   0  10    11965.89    11379.04    484.82 o
  -6   0  10    44442.44    42543.64    162.55 o
  -4   0  10     5246.99     4885.95    333.87 o
  -2   0  10     3550.35     3278.40     72.64 o
   0   0  10     2172.87     2388.34     62.20 o
   2   0  10        0.76        4.99     13.70 o
   4   0  10    15944.79    16182.54     40.48 o
   6   0  10     1959.39     2040.63     26.46 o
   8   0  10     3865.46     3939.03     65.65 o
  10   0  10     5834.82     6079.77     45.83 o
  12   0  10       44.97       83.51     32.31 o
  14   0  10       53.68       78.06     69.50 o
 -22   1  10       21.07       42.40     37.12 o
 -21   1  10     1918.18     1929.75     39.66 o
 -20   1  10      948.09      861.64     31.21 o
 -19   1  10     4377.73     4335.76     40.22 o
 -18   1  10     1434.48     1472.05     35.77 o
 -17   1  10     2404.93     2354.64     36.84 o
 -16   1  10     1257.79     1314.66     42.23 o
 -15   1  10       84.90       95.96     26.92 o
 -14   1  10     1224.96     1235.13     28.07 o
 -13   1  10      109.96      134.01     23.28 o
 -12   1  10       69.91       78.02     18.17 o
 -11   1  10      389.41      385.59     18.57 o
 -10   1  10       93.61      101.70     14.57 o
  -9   1  10     4953.33     4925.34    108.15 o
  -8   1  10     8915.77     8658.73     68.24 o
  -7   1  10     7873.54     7823.47     53.65 o
  -6   1  10     5534.90     5590.35     36.21 o
  -5   1  10    15608.94    15247.15    173.19 o
  -4   1  10     5637.65     5713.83     55.53 o
  -3   1  10     3242.81     3243.64     54.48 o
  -2   1  10    19368.36    19440.97    135.59 o
  -1   1  10       26.67       55.58     12.86 o
   0   1  10     5525.40     5178.04     32.66 o
   1   1  10      183.99      208.28     13.57 o
   2   1  10     1642.63     1654.56     16.95 o
   3   1  10      311.68      321.09     12.61 o
   4   1  10     2667.99     2735.70     29.04 o
   5   1  10     2327.28     2393.99     31.17 o
   6   1  10     3057.19     2984.03     64.29 o
   7   1  10     2800.16     2786.56     21.68 o
   8   1  10       21.80       21.09     15.47 o
   9   1  10     1309.62     1371.32     37.22 o
  10   1  10     5757.46     5630.78     84.48 o
  11   1  10      445.84      525.27     29.29 o
  12   1  10     1199.27     1246.41     29.42 o
  13   1  10       64.31       77.96     28.01 o
  14   1  10      632.46      685.06     37.70 o
 -22   2  10       99.68       85.67     61.60 o
 -21   2  10     1024.34      984.45     38.21 o
 -20   2  10      128.04      109.39     32.88 o
 -19   2  10      493.61      504.17     33.48 o
 -18   2  10        6.40       -3.28     27.89 o
 -17   2  10     1396.92     1340.78     33.93 o
 -16   2  10      113.48      122.11     29.64 o
 -15   2  10     6349.31     6243.54     61.78 o
 -14   2  10        2.28        7.49     19.53 o
 -13   2  10      371.26      388.04     18.78 o
 -12   2  10      192.53      213.22     19.69 o
 -11   2  10     2881.98     2849.77     23.89 o
 -10   2  10      178.50      242.84     16.73 o
  -9   2  10     2816.40     2671.29     40.57 o
  -8   2  10     3092.54     3190.72     57.57 o
  -7   2  10        0.88       15.66     13.30 o
  -6   2  10     5922.64     6052.45     49.83 o
  -5   2  10     4014.69     4123.38     31.97 o
  -4   2  10     2694.83     2953.71     62.10 o
  -3   2  10    12153.86    11493.24    118.79 o
  -2   2  10      191.21      172.94     10.82 o
  -1   2  10    13300.52    12545.48    193.38 o
   0   2  10      153.63      194.26     11.21 o
   1   2  10       60.05       71.08     12.61 o
   2   2  10     1748.05     1789.58     22.11 o
   3   2  10      221.78      213.94     12.68 o
   4   2  10       83.43      105.54     14.72 o
   5   2  10       81.21       97.02     14.51 o
   6   2  10     1492.85     1437.53     19.96 o
   7   2  10      178.49      195.47     13.96 o
   8   2  10      172.57      157.44     13.98 o
   9   2  10     5689.56     5463.92     31.77 o
  10   2  10     1044.83      994.29     28.55 o
  11   2  10     1394.36     1456.96     32.34 o
  12   2  10      321.11      331.90     30.76 o
  13   2  10     3173.83     3232.07     46.81 o
  14   2  10       60.09       29.92     43.62 o
  15   2  10       72.23      125.25     60.26 o
 -21   3  10     2836.12     2929.05     57.63 o
 -20   3  10       21.31       24.44     33.80 o
 -19   3  10     1735.10     1659.63     37.83 o
 -18   3  10      190.07      221.16     32.43 o
 -17   3  10     3025.40     2860.70     40.71 o
 -16   3  10     2907.35     3073.21    138.30 o
 -15   3  10       11.42       19.59     16.75 o
 -14   3  10       23.58       25.96     16.31 o
 -13   3  10       20.64       20.65     15.36 o
 -12   3  10     2491.91     2578.28     24.57 o
 -11   3  10      406.64      364.60     14.90 o
 -10   3  10       95.37      102.58     20.11 o
  -9   3  10     6034.40     5807.34     73.20 o
  -8   3  10     1541.86     1606.37     28.77 o
  -7   3  10     2469.98     2479.00     24.41 o
  -6   3  10        2.22       23.64     12.43 o
  -5   3  10    11835.20    11194.41    169.99 o
  -4   3  10     1832.62     1849.15     14.77 o
  -3   3  10     6011.02     6035.75     33.76 o
  -2   3  10     1903.70     1704.92     30.42 o
  -1   3  10       99.76       94.56     11.04 o
   0   3  10      852.28      814.59     16.19 o
   1   3  10     1286.69     1289.11     20.18 o
   2   3  10       15.26       15.41     12.70 o
   3   3  10      928.82      860.49     38.04 o
   4   3  10       80.83      106.30     13.52 o
   5   3  10      524.19      531.65     13.23 o
   6   3  10       10.79       19.76     10.06 o
   7   3  10    18610.99    17838.57    271.16 o
   8   3  10     1185.62     1164.24     28.10 o
   9   3  10      946.84      852.48     33.09 o
  10   3  10      457.88      457.84     33.85 o
  11   3  10      570.25      509.44     35.12 o
  12   3  10      489.45      448.58     37.37 o
  13   3  10        7.81       14.20     44.41 o
  14   3  10       77.30       68.97     62.73 o
 -20   4  10     1129.86     1093.51     69.16 o
 -19   4  10      114.48      139.23     69.08 o
 -18   4  10     7279.94     7141.78    187.20 o
 -17   4  10       20.06       43.02     35.76 o
 -16   4  10      768.68      826.38     51.93 o
 -15   4  10      399.85      362.52     49.94 o
 -14   4  10       31.64       23.56     18.52 o
 -13   4  10       37.61       42.00     14.51 o
 -12   4  10       27.53       43.97     13.67 o
 -11   4  10      293.38      293.37     12.58 o
 -10   4  10       40.23       70.37     10.76 o
  -9   4  10       88.17       93.72      8.51 o
  -8   4  10     7107.78     6828.27    115.02 o
  -7   4  10      865.66      900.39     19.62 o
  -6   4  10    22047.06    21175.53    225.58 o
  -5   4  10        4.11        8.97      8.78 o
  -4   4  10     2624.85     2495.01     15.37 o
  -3   4  10     7903.75     7897.69     40.81 o
  -2   4  10     3579.06     3609.88     47.01 o
  -1   4  10       26.35       43.60     13.65 o
   0   4  10        0.23       -0.82     12.49 o
   1   4  10     2454.74     2298.36     58.76 o
   2   4  10        0.41       -2.52     14.51 o
   3   4  10      114.68      107.90     13.01 o
   4   4  10     1950.40     1882.24     35.49 o
   5   4  10     1083.48     1089.31     25.14 o
   6   4  10     2705.27     2649.16     29.48 o
   7   4  10      123.51      113.45     20.25 o
   8   4  10     2239.91     2073.88     45.70 o
   9   4  10      606.67      600.17     45.63 o
  10   4  10      895.83      875.82     60.16 o
  11   4  10      471.60      399.31     46.73 o
  12   4  10        2.46      -27.67     50.72 o
  13   4  10      501.90      516.65     76.59 o
 -19   5  10     1484.07     1634.06     81.63 o
 -18   5  10       26.84       46.21     68.19 o
 -17   5  10      746.92      658.32     41.40 o
 -16   5  10     5037.65     4822.25     55.93 o
 -15   5  10      306.53      293.06     37.41 o
 -14   5  10      295.83      297.18     48.66 o
 -13   5  10      403.37      420.72     49.91 o
 -12   5  10     1587.24     1421.15     54.29 o
 -11   5  10      689.63      691.02     26.07 o
 -10   5  10     1462.18     1460.28     64.18 o
  -9   5  10        6.21        5.89     19.15 o
  -8   5  10     1253.66     1232.82     24.47 o
  -7   5  10     5533.18     5490.77     30.48 o
  -6   5  10     1516.57     1477.44     30.44 o
  -5   5  10      617.06      602.52     19.41 o
  -4   5  10      338.63      373.39     19.44 o
  -3   5  10     4254.21     4118.85     31.28 o
  -2   5  10     9972.46     9340.66     78.85 o
  -1   5  10       15.17       15.33     19.07 o
   0   5  10     1899.83     1838.61     32.72 o
   1   5  10     3076.99     2886.95     31.39 o
   2   5  10        7.50        4.58     23.50 o
   3   5  10      218.48      134.01     58.62 o
   4   5  10     1302.69     1284.86     29.73 o
   5   5  10     3499.71     3397.27     38.99 o
   6   5  10      293.24      262.50     53.43 o
   7   5  10       35.63       24.06     37.20 o
   8   5  10      451.93      491.41     44.08 o
   9   5  10     1146.21     1208.54     81.69 o
  10   5  10     2698.22     2572.27     64.58 o
  11   5  10      292.48      286.92     54.05 o
  12   5  10     2190.28     2179.47     86.64 o
 -17   6  10     1401.17     1458.00     75.53 o
 -16   6  10       10.71       33.11     40.84 o
 -15   6  10     1865.91     1853.31     46.43 o
 -14   6  10      273.73      237.60     39.62 o
 -13   6  10     1134.89     1087.41     54.47 o
 -12   6  10       73.93       49.98     48.15 o
 -11   6  10      635.34      622.40     52.54 o
 -10   6  10      479.48      469.38     27.67 o
  -9   6  10       34.83       38.03     27.39 o
  -8   6  10      146.38      189.19     28.50 o
  -7   6  10      237.63      220.17     23.03 o
  -6   6  10      810.61      874.03     80.59 o
  -5   6  10     2251.47     2177.85     51.96 o
  -4   6  10      127.38      175.15     46.52 o
  -3   6  10      541.89      501.06     29.24 o
  -2   6  10       66.88       71.61     27.45 o
  -1   6  10      797.90      730.56     29.77 o
   0   6  10      316.74      296.10     61.88 o
   1   6  10      513.65      520.71     26.36 o
   2   6  10     2726.98     2506.68     77.63 o
   3   6  10       13.76       50.74     60.53 o
   4   6  10        2.47       24.00     62.83 o
   5   6  10        1.88      -11.99     42.44 o
   6   6  10       43.90       45.77     40.53 o
   7   6  10      127.31      136.98     42.83 o
   8   6  10       48.36       67.62     42.54 o
   9   6  10     1174.03     1157.39    144.14 o
  10   6  10      512.57      511.47     71.89 o
  11   6  10     1555.13     1445.06     72.26 o
 -14   7  10      232.65      221.56     43.07 o
 -13   7  10     1040.91      986.09     44.86 o
 -12   7  10      238.74      250.98     38.95 o
 -11   7  10        3.98       15.28     40.59 o
 -10   7  10      128.21      145.33     53.33 o
  -9   7  10      216.54      298.69     53.45 o
  -8   7  10     1351.92     1357.65     58.56 o
  -7   7  10      631.65      711.29     35.98 o
  -6   7  10      442.46      423.81     46.63 o
  -5   7  10      584.15      710.31     49.94 o
  -4   7  10      495.02      454.11     50.35 o
  -3   7  10     3946.39     4027.19     69.53 o
  -2   7  10       13.79       11.96     54.67 o
  -1   7  10      147.84      128.13     59.24 o
   0   7  10      259.30      204.24     52.95 o
   1   7  10      250.86      247.38     64.33 o
   2   7  10       70.12       72.59     65.36 o
   3   7  10      576.12      575.40     65.21 o
   4   7  10      696.99      710.64     66.81 o
   5   7  10        9.91       27.76     45.84 o
   6   7  10       76.90       65.04     49.31 o
   7   7  10     1145.57     1211.33     70.25 o
   8   7  10      952.73      850.54     70.96 o
   9   7  10     1149.24     1106.36     69.00 o
  10   7  10       15.94        6.23     69.71 o
 -12   8  10       19.67       -2.14     42.46 o
 -11   8  10      211.93      228.96     39.72 o
 -10   8  10       84.43       95.70     42.55 o
  -9   8  10       71.57       95.22     42.17 o
  -8   8  10      179.89      220.29     30.23 o
  -7   8  10       31.34       46.77     36.08 o
  -6   8  10      251.73      256.94     49.45 o
  -5   8  10      415.48      391.52     52.36 o
  -4   8  10      370.66      413.36     54.03 o
  -3   8  10     1706.25     1861.05     63.66 o
  -2   8  10      124.31      137.63     53.55 o
  -1   8  10      187.48      303.34     62.83 o
   0   8  10        1.30       20.32     58.21 o
   1   8  10       12.09       17.56     66.82 o
   2   8  10      252.44      238.93     69.84 o
   3   8  10      119.70       99.23     62.01 o
   4   8  10      397.31      423.64     49.13 o
   5   8  10      416.78      427.47     46.99 o
   6   8  10       56.05       77.82     65.58 o
   7   8  10       57.98       61.15     66.74 o
   8   8  10     1709.23     1702.69     74.40 o
 -10   9  10      532.25      502.92     61.43 o
  -9   9  10      269.40      248.13     46.31 o
  -8   9  10       57.66       75.85     44.49 o
  -7   9  10        7.45        3.68     59.46 o
  -6   9  10      761.56      747.83     40.56 o
  -5   9  10     1262.51     1264.65     70.19 o
  -4   9  10     1991.99     1910.01     45.93 o
  -3   9  10      348.76      367.44     40.55 o
  -2   9  10       17.88       29.61     39.32 o
  -1   9  10      125.95      139.96     37.96 o
   0   9  10     2384.27     2494.94     62.60 o
   1   9  10       16.07       47.95     67.47 o
   2   9  10      352.17      318.14     71.97 o
   4   9  10        5.69       44.17     63.78 o
  -7  10  10       27.24       63.14     66.50 o
  -5  10  10      424.77      392.32     65.55 o
  -4  10  10      323.32      463.47     43.65 o
  -3  10  10       14.64       53.46     42.46 o
  -2  10  10       48.95       53.21     65.76 o
  -1  10  10      793.05      864.82     67.43 o
 -21   0  11      799.31      857.77     53.58 o
 -19   0  11     2825.19     2866.10     64.34 o
 -17   0  11      984.52     1006.31     41.76 o
 -15   0  11      762.56      786.07     58.19 o
 -13   0  11    10866.85    10349.03     83.51 o
 -11   0  11       27.81       53.67     39.03 o
  -9   0  11      147.26      142.73     22.63 o
  -7   0  11     9568.26     9092.73     81.28 o
  -5   0  11       18.82       38.66     20.31 o
  -3   0  11     7577.20     7891.24    116.19 o
  -1   0  11     7291.95     7229.87    127.68 o
   1   0  11      235.15      234.70     13.64 o
   3   0  11     1523.63     1582.35     24.84 o
   5   0  11     4297.38     4214.12     70.08 o
   7   0  11      428.77      413.70     31.22 o
   9   0  11     4882.54     5070.40     61.80 o
  11   0  11     1110.83     1032.57     34.65 o
  13   0  11      294.45      346.50     40.53 o
 -22   1  11      253.02      261.39     37.96 o
 -21   1  11      622.74      617.51     32.08 o
 -20   1  11      225.08      218.96     29.29 o
 -19   1  11        0.43        0.97     35.02 o
 -18   1  11       12.54       13.83     31.25 o
 -17   1  11     1607.32     1515.92     36.02 o
 -16   1  11       99.07      117.88     27.35 o
 -15   1  11      714.08      716.76     28.48 o
 -14   1  11     3123.81     3217.20     76.36 o
 -13   1  11      335.19      294.31     24.43 o
 -12   1  11      914.91      836.00     31.56 o
 -11   1  11     9722.33     9848.27    137.04 o
 -10   1  11      612.24      639.76     17.20 o
  -9   1  11     9258.98     9022.35     61.71 o
  -8   1  11      150.35      152.45     17.75 o
  -7   1  11     1422.89     1370.45     21.62 o
  -6   1  11     2934.36     3021.80     57.85 o
  -5   1  11     5865.03     5778.36     42.93 o
  -4   1  11       39.29       54.80      7.05 o
  -3   1  11      854.45      869.86     16.92 o
  -2   1  11        9.48       17.13     14.46 o
  -1   1  11      652.12      702.81     13.54 o
   0   1  11       25.87       35.98     13.89 o
   1   1  11    10710.37    10357.75     73.93 o
   2   1  11     2845.69     2921.03     48.86 o
   3   1  11     3843.65     3720.63     41.58 o
   4   1  11     2745.41     2858.39     44.36 o
   5   1  11     9642.32     9538.76     97.76 o
   6   1  11     3037.73     3015.89     26.06 o
   7   1  11     1344.71     1412.35     41.58 o
   8   1  11      429.20      441.16     19.72 o
   9   1  11       44.72       37.81     19.70 o
  10   1  11        6.31       25.78     24.60 o
  11   1  11       76.21       75.21     26.58 o
  12   1  11      168.76      193.86     27.78 o
  13   1  11      186.22      197.61     35.34 o
  14   1  11      718.25      760.53     39.29 o
 -22   2  11     2181.61     2208.46     52.99 o
 -21   2  11       30.29       -7.49     34.71 o
 -20   2  11       18.35        6.59     30.00 o
 -19   2  11       31.37       35.68     29.11 o
 -18   2  11      286.03      284.27     31.80 o
 -17   2  11        4.13        1.60     30.86 o
 -16   2  11      994.32      900.63     30.43 o
 -15   2  11       67.04       64.19     20.80 o
 -14   2  11     2770.79     2732.23     25.74 o
 -13   2  11        9.93       -1.69     24.49 o
 -12   2  11    10501.12    10082.57     50.93 o
 -11   2  11        6.80       17.60     21.32 o
 -10   2  11     8889.30     8205.28     72.65 o
  -9   2  11      230.32      227.63     20.00 o
  -8   2  11    14834.59    13706.72    296.71 o
  -7   2  11     2847.32     2754.33     52.45 o
  -6   2  11     8794.45     8138.09     44.80 o
  -5   2  11      729.57      841.81     10.52 o
  -4   2  11      416.38      354.14     10.62 o
  -3   2  11      772.36      718.18     17.39 o
  -2   2  11     9200.53     9410.18    113.97 o
  -1   2  11     3145.76     3052.07     31.66 o
   0   2  11     2326.32     2264.39     29.37 o
   1   2  11      822.97      849.59     15.81 o
   2   2  11    21251.42    20831.48     43.97 o
   3   2  11     1060.37     1076.04     19.19 o
   4   2  11    12598.61    12217.11    125.52 o
   5   2  11      321.65      285.47     15.93 o
   6   2  11     1509.34     1613.68     20.75 o
   7   2  11      157.37      154.64     15.79 o
   8   2  11     1944.33     1977.84     20.84 o
   9   2  11       75.92       67.29     26.79 o
  10   2  11      557.65      560.91     30.50 o
  11   2  11      249.72      273.07     31.80 o
  12   2  11       64.28       41.01     32.42 o
  13   2  11       43.95       49.28     43.26 o
  14   2  11     2958.70     2982.57     54.47 o
 -21   3  11       72.89      112.30     68.01 o
 -20   3  11      112.43       85.74     42.45 o
 -19   3  11       25.68       38.25     40.71 o
 -18   3  11      846.27      793.22     46.75 o
 -17   3  11        0.69       -1.27     40.13 o
 -16   3  11      638.22      626.81     40.08 o
 -15   3  11      150.66      147.76     17.22 o
 -14   3  11     2778.61     2691.73     22.84 o
 -13   3  11     3092.59     2998.56     47.71 o
 -12   3  11      539.60      544.85     16.81 o
 -11   3  11     1014.82      931.96     23.89 o
 -10   3  11       22.30        3.58     21.09 o
  -9   3  11     2788.08     2614.20     31.59 o
  -8   3  11     1851.82     1816.11     36.77 o
  -7   3  11     1444.51     1453.78     23.97 o
  -6   3  11     5737.52     5408.40     71.42 o
  -5   3  11      631.13      619.97     14.60 o
  -4   3  11      728.89      721.45     15.39 o
  -3   3  11     1468.75     1494.01     23.22 o
  -2   3  11     2884.40     3042.50     52.85 o
  -1   3  11       35.16       46.99     11.70 o
   0   3  11      512.25      497.38     13.98 o
   1   3  11      711.80      741.84     18.33 o
   2   3  11     1515.64     1530.09     19.24 o
   3   3  11     4191.02     4117.16     76.81 o
   4   3  11       45.31       33.60     14.67 o
   5   3  11     3174.76     3286.36     35.00 o
   6   3  11     3585.76     3561.86     21.03 o
   7   3  11     1261.03     1350.62     25.00 o
   8   3  11       32.87       38.20     30.19 o
   9   3  11       50.60       58.55     32.89 o
  10   3  11      634.75      592.61     38.74 o
  11   3  11      131.14      124.63     36.30 o
  12   3  11      593.25      520.11     39.47 o
  13   3  11       82.47       81.13     67.64 o
  14   3  11      162.76      196.12     67.22 o
 -20   4  11       98.12       47.76     70.02 o
 -19   4  11       94.96       89.47     42.36 o
 -18   4  11      120.16      177.51     40.63 o
 -17   4  11       28.96       36.69     51.87 o
 -16   4  11     1288.45     1219.28     56.81 o
 -15   4  11     2317.83     2408.44     53.28 o
 -14   4  11        2.95        0.97     40.09 o
 -13   4  11     3719.76     3514.30     35.61 o
 -12   4  11       90.12      111.75     14.19 o
 -11   4  11       14.95       26.58     12.48 o
 -10   4  11     2087.59     2006.50     34.59 o
  -9   4  11      203.81      194.01      9.78 o
  -8   4  11      372.58      395.06     18.22 o
  -7   4  11     3332.29     3296.11     27.38 o
  -6   4  11       74.27       65.80      9.68 o
  -5   4  11      747.21      672.81     13.69 o
  -4   4  11     9413.96     9432.12     74.07 o
  -3   4  11      994.62     1040.57     18.23 o
  -2   4  11     3922.24     3559.62     22.18 o
  -1   4  11      919.86      902.19     16.53 o
   0   4  11     2525.33     2398.22     26.54 o
   1   4  11     1953.27     2025.80     22.28 o
   2   4  11     3517.38     3363.50     59.72 o
   3   4  11      587.90      592.03     15.06 o
   4   4  11        8.83       12.97     13.12 o
   5   4  11      223.84      183.91     10.42 o
   6   4  11       91.19       80.86     22.00 o
   7   4  11     1440.29     1405.56     35.72 o
   8   4  11     1020.09     1060.43     35.02 o
   9   4  11     1728.02     1730.26     43.17 o
  10   4  11       80.69       64.45     43.96 o
  11   4  11      501.78      401.05     48.54 o
  12   4  11      160.12      177.16     51.76 o
 -18   5  11      300.25      271.88     73.20 o
 -17   5  11      248.73      210.49     40.71 o
 -16   5  11      543.19      540.75     54.49 o
 -15   5  11      141.89      174.18     51.53 o
 -14   5  11       65.93       49.19     49.14 o
 -13   5  11      361.26      372.89     51.62 o
 -12   5  11      416.66      475.97     42.83 o
 -11   5  11    10892.36    10929.01     84.49 o
 -10   5  11       45.11       72.37     20.10 o
  -9   5  11     5347.53     5407.15     34.48 o
  -8   5  11      107.45      101.75     19.63 o
  -7   5  11      154.95      137.02     19.84 o
  -6   5  11      358.37      314.32     21.22 o
  -5   5  11      184.55      172.55     30.07 o
  -4   5  11       91.79       84.76     23.21 o
  -3   5  11      810.61      843.90     14.88 o
  -2   5  11        6.20       16.72     14.28 o
  -1   5  11       21.69       37.90     14.57 o
   0   5  11      944.88      907.85     16.38 o
   1   5  11     5040.09     4920.77    111.55 o
   2   5  11       28.93       61.69     28.23 o
   3   5  11     2407.22     2342.31     34.66 o
   4   5  11       88.17       72.32     20.31 o
   5   5  11     1590.94     1540.50     60.30 o
   6   5  11      160.22      119.95     44.23 o
   7   5  11     1719.86     1665.28     74.51 o
   8   5  11      219.27      187.89     43.05 o
   9   5  11      364.74      357.09     52.04 o
  10   5  11        0.80      -11.37     45.76 o
  11   5  11        1.80        7.01     72.13 o
 -16   6  11      138.04      169.06     41.99 o
 -15   6  11       83.70      115.12     40.08 o
 -14   6  11       17.37       31.50     52.03 o
 -13   6  11     1983.77     1957.61     63.15 o
 -12   6  11     6181.15     6150.71     81.35 o
 -11   6  11      294.92      309.51     51.74 o
 -10   6  11     1817.24     1733.24     62.02 o
  -9   6  11       71.55       44.82     53.91 o
  -8   6  11     7512.97     7655.06     86.75 o
  -7   6  11     2332.67     2330.79     46.56 o
  -6   6  11      828.26      906.36     47.11 o
  -5   6  11     1396.61     1344.54     50.69 o
  -4   6  11      551.78      494.54     47.15 o
  -3   6  11      905.61      875.35     32.86 o
  -2   6  11       48.53       41.53     27.19 o
  -1   6  11     1562.62     1551.66     63.89 o
   0   6  11     2160.92     2207.11     34.74 o
   1   6  11      115.03      119.52     24.36 o
   2   6  11     2045.60     2107.14     65.02 o
   3   6  11      169.15      187.54     63.59 o
   4   6  11     4643.05     4900.82     90.28 o
   5   6  11      110.10      121.43     42.30 o
   6   6  11       35.47       40.20     40.22 o
   7   6  11      514.54      523.18     47.23 o
   8   6  11      514.42      581.30     48.73 o
   9   6  11     1118.10     1111.68     68.50 o
  10   6  11        0.40       28.95     73.63 o
 -14   7  11     2073.45     1972.31     78.36 o
 -13   7  11      114.32      141.50     43.64 o
 -12   7  11     1029.53      945.42     59.67 o
 -11   7  11       10.95       13.31     53.58 o
 -10   7  11      239.24      202.80     56.73 o
  -9   7  11      232.63      196.82     58.95 o
  -8   7  11     1592.52     1524.60     63.68 o
  -7   7  11      243.21      254.46     35.83 o
  -6   7  11      613.48      638.92     48.88 o
  -5   7  11       48.20       47.76     50.43 o
  -4   7  11      240.75      258.63     54.42 o
  -3   7  11       65.18      103.89     50.37 o
  -2   7  11     2101.57     1957.86     61.39 o
  -1   7  11      363.63      364.29     55.38 o
   0   7  11      427.90      492.96     64.33 o
   1   7  11       31.89       32.33     64.75 o
   2   7  11      425.09      478.29     69.53 o
   3   7  11      792.23      748.62     73.67 o
   4   7  11      267.57      202.90     42.51 o
   5   7  11      144.29      129.68     48.41 o
   6   7  11     2890.08     2747.40    328.83 o
   7   7  11       16.15       15.88     61.25 o
   8   7  11       54.28       38.21     71.68 o
   9   7  11      323.80      360.94     69.39 o
 -13   8  11      230.91      201.87     57.53 o
 -12   8  11      454.71      571.81     45.31 o
 -11   8  11      801.32      752.16     45.56 o
 -10   8  11      306.60      352.02     49.33 o
  -9   8  11      922.94      863.35     46.91 o
  -8   8  11      317.74      314.22     58.95 o
  -7   8  11      110.37       78.94     37.73 o
  -6   8  11       16.12       -2.19     50.34 o
  -5   8  11      147.92      143.29     53.56 o
  -4   8  11     1421.08     1283.07     60.14 o
  -3   8  11     1431.14     1460.48     66.57 o
  -2   8  11       41.89       85.86     62.19 o
  -1   8  11       31.40       32.76     57.70 o
   0   8  11       41.97       68.49     67.31 o
   1   8  11     1005.68     1157.50     72.41 o
   2   8  11      116.42      172.61     71.16 o
   3   8  11      100.25       64.94     75.18 o
   4   8  11     1368.54     1411.50     98.04 o
   5   8  11        3.79        8.20     63.24 o
   6   8  11      255.55      213.18     65.13 o
   7   8  11      336.33      321.02     70.72 o
 -11   9  11      642.32      698.80     63.71 o
 -10   9  11       26.64       41.24     60.56 o
  -9   9  11     1643.71     1723.13     73.98 o
  -8   9  11       29.25       65.03     45.85 o
  -7   9  11      123.83      127.96     33.97 o
  -6   9  11      319.05      342.64     39.64 o
  -5   9  11       45.39       79.39     40.77 o
  -4   9  11       46.85       57.44     39.03 o
  -3   9  11      415.66      379.09     40.47 o
  -2   9  11      107.16      106.18     38.62 o
  -1   9  11       24.86       45.82     39.04 o
   0   9  11      103.63       50.27     62.59 o
   1   9  11      865.46      944.98     75.29 o
  -5  10  11     1122.91     1107.83     68.88 o
 -22   0  12      439.38      373.17     48.04 o
 -20   0  12       72.79       87.41     40.47 o
 -18   0  12      775.04      776.96     40.47 o
 -16   0  12     4302.34     4490.37    122.99 o
 -14   0  12    12011.15    11862.04     94.95 o
 -12   0  12     3398.17     3546.52     66.73 o
 -10   0  12      237.74      246.27     18.99 o
  -8   0  12       59.44      105.35     11.82 o
  -6   0  12      522.87      510.20     26.82 o
  -4   0  12     8631.76     8085.82    380.12 o
  -2   0  12    29703.37    29360.80     74.78 o
   0   0  12     4365.43     4407.85    163.09 o
   2   0  12     6434.87     6721.08     72.42 o
   4   0  12      542.47      498.07     21.56 o
   6   0  12     1518.58     1546.15     36.21 o
   8   0  12     1854.50     1922.42     76.05 o
  10   0  12     3435.07     3468.76    206.42 o
  12   0  12     1124.84     1167.68     46.98 o
  14   0  12     1595.24     1695.48     78.42 o
 -22   1  12      175.58      176.10     33.66 o
 -21   1  12      187.71      169.46     31.36 o
 -20   1  12     2101.02     2027.81     41.87 o
 -19   1  12       28.03       34.50     32.74 o
 -18   1  12     2199.58     2039.05     50.05 o
 -17   1  12      537.00      543.78     31.99 o
 -16   1  12     1247.82     1179.32     32.80 o
 -15   1  12     3155.32     3261.23     35.12 o
 -14   1  12     1667.93     1673.82     51.27 o
 -13   1  12     4586.39     4335.79     83.44 o
 -12   1  12     4709.67     4591.34     53.97 o
 -11   1  12     2374.27     2416.70     29.75 o
 -10   1  12      933.14      938.57     22.35 o
  -9   1  12     1111.04     1097.67     34.01 o
  -8   1  12       63.08       77.79     15.87 o
  -7   1  12      364.06      377.91     19.97 o
  -6   1  12    12842.93    12523.91    122.22 o
  -5   1  12     5183.69     5559.33     49.24 o
  -4   1  12    10124.20     9839.82     54.94 o
  -3   1  12     2694.34     2550.36     33.52 o
  -2   1  12     5169.05     5212.31     26.38 o
  -1   1  12     9198.33     9161.07     37.76 o
   0   1  12     1044.78     1093.88     18.56 o
   1   1  12     4512.03     4410.36     37.18 o
   2   1  12      371.44      370.32     16.80 o
   3   1  12       57.75      104.16     17.40 o
   4   1  12     3607.82     3569.24     45.05 o
   5   1  12      166.78      158.74     18.13 o
   6   1  12     3859.60     3711.43     49.41 o
   7   1  12       36.00       50.01     17.12 o
   8   1  12      238.86      235.20     18.54 o
   9   1  12     1417.19     1461.91     21.71 o
  10   1  12      761.79      813.41     27.70 o
  11   1  12     1079.63     1071.29     28.97 o
  12   1  12       10.71       21.40     27.37 o
  13   1  12     1230.85     1282.12     39.71 o
 -22   2  12      516.32      525.24     37.85 o
 -21   2  12      359.33      344.74     35.92 o
 -20   2  12       53.84       52.52     31.64 o
 -19   2  12     5520.75     5284.71     58.88 o
 -18   2  12      126.75      139.60     34.19 o
 -17   2  12     8211.20     8061.36     76.15 o
 -16   2  12      716.67      641.74     30.83 o
 -15   2  12      483.50      381.17     21.81 o
 -14   2  12      227.70      205.72     26.23 o
 -13   2  12      140.83      118.86     19.16 o
 -12   2  12      357.97      333.48     22.58 o
 -11   2  12     1106.46     1087.05     25.78 o
 -10   2  12      244.77      253.96     21.90 o
  -9   2  12      969.93      967.40     25.41 o
  -8   2  12      259.21      235.32     21.22 o
  -7   2  12     9227.13     9108.18    172.22 o
  -6   2  12      249.91      216.64     16.83 o
  -5   2  12    12999.15    12266.43     88.05 o
  -4   2  12        4.05       19.63     11.45 o
  -3   2  12     4727.49     4649.05     27.13 o
  -2   2  12     2380.44     2258.70     15.90 o
  -1   2  12      629.40      568.31     17.96 o
   0   2  12      121.88      118.90     15.98 o
   1   2  12      317.91      281.84     17.07 o
   2   2  12      318.35      305.32     17.74 o
   3   2  12      648.67      620.72     17.79 o
   4   2  12      313.27      310.85     17.10 o
   5   2  12      948.83      910.76     21.10 o
   6   2  12        0.79        8.35     19.30 o
   7   2  12      224.20      214.86     19.41 o
   8   2  12       27.94       27.00     31.14 o
   9   2  12     3191.59     2953.98    108.54 o
  10   2  12      113.77       93.84     36.10 o
  11   2  12      194.04      207.41     31.64 o
  12   2  12      340.62      316.62     45.40 o
  13   2  12       11.29       19.01     36.39 o
 -21   3  12     1195.60     1048.50     73.94 o
 -20   3  12      697.72      733.83     46.57 o
 -19   3  12      179.57      191.81     46.75 o
 -18   3  12     1590.44     1500.00     47.99 o
 -17   3  12      885.14      921.54     54.55 o
 -16   3  12     2043.50     1735.89    142.21 o
 -15   3  12    11558.47    10711.92    328.30 o
 -14   3  12     1705.87     1673.12     21.84 o
 -13   3  12      552.60      566.91     18.60 o
 -12   3  12       20.13       22.26     22.69 o
 -11   3  12     2493.06     2351.63     56.50 o
 -10   3  12      417.57      410.44     24.15 o
  -9   3  12     1423.63     1493.87     40.45 o
  -8   3  12     4448.90     4337.77     39.15 o
  -7   3  12       65.96       82.07     14.28 o
  -6   3  12      783.14      730.61     16.99 o
  -5   3  12      801.75      779.97     17.78 o
  -4   3  12     3543.61     3598.96     65.69 o
  -3   3  12    12626.81    12131.78    162.69 o
  -2   3  12       98.77       81.13     13.30 o
  -1   3  12     3787.91     3536.65     33.49 o
   0   3  12       72.97       65.44     16.04 o
   1   3  12    12843.49    12413.81    158.31 o
   2   3  12        0.93        7.01     16.15 o
   3   3  12      497.30      461.51     20.86 o
   4   3  12       23.38       30.29     15.82 o
   5   3  12     3198.93     2994.37     71.69 o
   6   3  12     1373.63     1300.60     29.99 o
   7   3  12        6.21        0.52     32.00 o
   8   3  12     1500.55     1387.04     48.67 o
   9   3  12      288.03      238.89     36.35 o
  10   3  12        7.09        3.16     39.47 o
  11   3  12     2614.28     2626.24     55.29 o
  12   3  12      699.90      836.44     74.66 o
  13   3  12     2256.34     2515.55     81.98 o
 -20   4  12      141.97      150.80     72.62 o
 -19   4  12      457.75      438.72     43.45 o
 -18   4  12      375.99      428.44     57.91 o
 -17   4  12       12.45       -0.65     43.01 o
 -16   4  12     2320.75     2256.42     48.58 o
 -15   4  12      390.58      354.98     43.49 o
 -14   4  12     2804.52     2679.05    116.23 o
 -13   4  12      383.68      367.37     18.72 o
 -12   4  12     3606.63     3540.89     27.06 o
 -11   4  12      119.31      121.78     13.65 o
 -10   4  12     2535.95     2521.99     30.98 o
  -9   4  12     2361.28     2355.36     55.40 o
  -8   4  12     1498.76     1591.70     26.91 o
  -7   4  12     2498.77     2440.41     47.88 o
  -6   4  12      168.85      180.37     12.23 o
  -5   4  12        6.68       20.67     18.97 o
  -4   4  12     1786.68     1607.49     38.20 o
  -3   4  12      226.66      265.95     15.94 o
  -2   4  12    16444.96    16039.57     97.41 o
  -1   4  12     1625.83     1603.89     38.88 o
   0   4  12     2982.89     2761.45     28.22 o
   1   4  12     1916.56     1910.77     23.80 o
   2   4  12     2147.07     2112.57     25.14 o
   3   4  12       26.06       53.94     16.42 o
   4   4  12      851.62      883.22     22.36 o
   5   4  12      178.19      132.22     30.33 o
   6   4  12       31.92       48.61     30.34 o
   7   4  12      291.66      294.33     32.82 o
   8   4  12     3252.46     3115.62     56.05 o
   9   4  12      106.53      104.69     36.21 o
  10   4  12     1781.04     1738.44     49.62 o
  11   4  12        1.59       -0.33     48.72 o
 -18   5  12     1033.86     1141.85     45.98 o
 -17   5  12        3.92       12.96     54.63 o
 -16   5  12      732.21      798.92     59.79 o
 -15   5  12       66.18       53.53     53.42 o
 -14   5  12      254.05      280.31     55.81 o
 -13   5  12     2537.14     2354.32    158.99 o
 -12   5  12     1943.63     1998.30     48.88 o
 -11   5  12      154.41      159.44     26.75 o
 -10   5  12      176.70      195.24     20.86 o
  -9   5  12     1265.01     1308.80     23.48 o
  -8   5  12      955.36      948.72     27.11 o
  -7   5  12      390.61      376.72     24.65 o
  -6   5  12     1627.25     1634.57     45.50 o
  -5   5  12     1829.90     2076.99     53.13 o
  -4   5  12     6866.27     6490.51     28.32 o
  -3   5  12      164.96      150.27     14.66 o
  -2   5  12      554.40      593.38     18.20 o
  -1   5  12     3818.22     3460.45     81.00 o
   0   5  12     1089.22     1003.82     21.56 o
   1   5  12       42.76       40.08     16.11 o
   2   5  12       66.75       77.11     20.23 o
   3   5  12     1640.52     1548.35     94.68 o
   4   5  12     1205.17     1166.59     48.07 o
   5   5  12        1.30       -2.17     30.60 o
   6   5  12      373.39      370.11     42.49 o
   7   5  12     1177.49     1107.58     48.08 o
   8   5  12     1377.59     1303.29     51.30 o
   9   5  12      516.85      472.02     52.23 o
  10   5  12        7.91        9.99     63.38 o
 -16   6  12      679.53      704.22     43.16 o
 -15   6  12      126.98      167.06     55.62 o
 -14   6  12      111.40      152.41     57.34 o
 -13   6  12       27.86       48.41     54.57 o
 -12   6  12      284.80      309.39     55.08 o
 -11   6  12      629.27      604.72     59.25 o
 -10   6  12      450.96      504.14     58.49 o
  -9   6  12       65.43       49.53     53.25 o
  -8   6  12       85.72      103.93     53.37 o
  -7   6  12      474.65      453.81     58.48 o
  -6   6  12       76.07       76.10     37.02 o
  -5   6  12     1069.42     1028.49     51.00 o
  -4   6  12        3.76        6.99     49.98 o
  -3   6  12      742.68      665.71     55.46 o
  -2   6  12     2304.77     2408.28     68.34 o
  -1   6  12       44.32       78.14     28.22 o
   0   6  12       18.89        5.23     56.96 o
   1   6  12      141.19      121.09     52.55 o
   2   6  12     1124.20     1032.03     61.92 o
   3   6  12        3.28       -5.87     55.21 o
   4   6  12       46.43       40.34     46.59 o
   5   6  12      115.74       85.63     43.60 o
   6   6  12      803.65      796.65     51.46 o
   7   6  12      561.92      550.62     51.68 o
   8   6  12      692.80      657.33     70.81 o
   9   6  12      225.94      207.91     74.33 o
 -15   7  12      946.74     1016.57     63.32 o
 -14   7  12      225.37      244.48     42.11 o
 -13   7  12      552.06      622.56     60.30 o
 -12   7  12     1758.25     1779.83     67.40 o
 -11   7  12       31.57       -2.80     57.90 o
 -10   7  12      378.15      378.95     59.48 o
  -9   7  12        6.73        7.63     54.25 o
  -8   7  12       13.43       40.23     62.43 o
  -7   7  12     1603.52     1467.19     47.31 o
  -6   7  12      159.32      164.17     51.65 o
  -5   7  12     1965.40     1921.77     62.82 o
  -4   7  12      243.27      205.89     54.00 o
  -3   7  12      172.59      168.28     59.11 o
  -2   7  12       62.16       65.23     60.80 o
  -1   7  12     1692.45     1907.30     71.61 o
   0   7  12      727.32      788.33     65.61 o
   1   7  12      743.35      754.53     59.97 o
   2   7  12      239.35      210.31     57.19 o
   3   7  12       39.83       62.99     69.72 o
   4   7  12     1809.50     1810.44    166.55 o
   5   7  12      123.12      118.32     48.93 o
   6   7  12       15.52       20.96     69.80 o
   7   7  12      197.60      227.13     74.90 o
   8   7  12      190.84      168.85     68.76 o
 -13   8  12      432.18      392.49     61.47 o
 -12   8  12      201.81      165.15     62.36 o
 -11   8  12       19.83       39.84     46.79 o
 -10   8  12       67.97      114.82     63.70 o
  -9   8  12      931.43      858.16     65.17 o
  -8   8  12       10.56       29.28     64.82 o
  -7   8  12     1003.13      997.84     43.92 o
  -6   8  12      100.40       99.83     53.51 o
  -5   8  12       90.49      149.56     56.72 o
  -4   8  12      268.98      210.02     55.97 o
  -3   8  12      612.74      538.89     60.21 o
  -2   8  12      534.88      470.46     59.73 o
  -1   8  12      432.44      460.61     67.07 o
   0   8  12       76.04       79.52     58.64 o
   1   8  12     1368.52     1462.47     75.36 o
   2   8  12      797.65      845.04     69.56 o
   3   8  12      194.88      224.23     67.13 o
   4   8  12      182.41      175.02     66.81 o
   5   8  12        3.95        4.90     68.12 o
   6   8  12      568.04      522.60     76.69 o
 -11   9  12       15.41       20.00     61.96 o
 -10   9  12      647.01      629.45     68.43 o
  -9   9  12      472.50      462.38     67.29 o
  -8   9  12      330.12      439.01     50.32 o
  -7   9  12      116.26      166.01     35.52 o
  -6   9  12      170.83      166.46     40.56 o
  -5   9  12       24.88       55.32     42.36 o
  -4   9  12     1879.96     2070.06     70.14 o
  -3   9  12       95.74       61.75     60.41 o
  -2   9  12       78.63       52.35     62.07 o
  -1   9  12       11.40       23.71     70.61 o
 -21   0  13      827.34      799.14     47.80 o
 -19   0  13     3967.69     3975.43     53.68 o
 -17   0  13     1498.57     1508.94     41.18 o
 -15   0  13     2151.39     2075.89     37.14 o
 -13   0  13     3078.04     3033.27     62.34 o
 -11   0  13    21402.82    20340.81    388.71 o
  -9   0  13    10120.35     9167.50     85.67 o
  -7   0  13    26101.78    24574.74    383.02 o
  -5   0  13      157.37      169.69     24.45 o
  -3   0  13     2497.16     2443.81     60.64 o
  -1   0  13     1495.51     1561.79     44.58 o
   1   0  13     9748.03     9096.19    105.88 o
   3   0  13      198.84      199.72     20.81 o
   5   0  13    14504.14    14929.63     72.48 o
   7   0  13      392.91      416.46     25.21 o
   9   0  13     1797.88     1782.16     38.99 o
  11   0  13      211.01      223.03     45.54 o
  13   0  13      146.05      172.62     66.57 o
 -22   1  13     1019.97      886.51     39.37 o
 -21   1  13      671.35      617.55     32.99 o
 -20   1  13      332.78      342.76     37.21 o
 -19   1  13     1175.28     1148.39     38.14 o
 -18   1  13       16.36       13.75     31.02 o
 -17   1  13     1012.80      962.66     44.67 o
 -16   1  13      253.36      235.90     30.57 o
 -15   1  13       46.35       51.24     26.34 o
 -14   1  13     1336.23     1321.29     31.76 o
 -13   1  13     1486.95     1420.48     34.85 o
 -12   1  13     1026.11      958.43     24.64 o
 -11   1  13        5.31        5.09     20.31 o
 -10   1  13     8722.61     8167.42     69.81 o
  -9   1  13       62.38       62.98     21.98 o
  -8   1  13     6077.96     5967.40     95.80 o
  -7   1  13     4496.47     4404.78    125.22 o
  -6   1  13     1858.73     1955.94     23.69 o
  -5   1  13     5551.95     5341.50    140.63 o
  -4   1  13     2118.48     2160.04     32.19 o
  -3   1  13      414.55      477.41     21.41 o
  -2   1  13       16.97       28.04     19.55 o
  -1   1  13      899.67      895.70     12.33 o
   0   1  13      297.17      304.45     13.53 o
   1   1  13     1330.22     1437.08     31.17 o
   2   1  13     2536.89     2402.53     24.59 o
   3   1  13      109.01      120.58     16.59 o
   4   1  13     2485.12     2581.39     23.40 o
   5   1  13     3469.66     3364.47     48.36 o
   6   1  13     2571.82     2695.69     32.15 o
   7   1  13     1426.48     1482.49     20.94 o
   8   1  13      649.09      719.28     20.34 o
   9   1  13     2161.10     2230.59     33.16 o
  10   1  13      264.92      306.93     27.38 o
  11   1  13      681.02      771.19     35.22 o
  12   1  13      321.11      331.84     35.58 o
  13   1  13        1.90       -4.27     46.82 o
 -22   2  13       47.48       42.67     36.63 o
 -21   2  13      185.25      154.51     31.90 o
 -20   2  13     3040.39     3147.28     59.81 o
 -19   2  13      146.88      128.25     33.70 o
 -18   2  13     1630.16     1565.23     38.19 o
 -17   2  13      228.82      199.82     31.00 o
 -16   2  13      132.26      121.19     30.11 o
 -15   2  13       38.05       69.83     28.84 o
 -14   2  13      349.69      375.88     41.31 o
 -13   2  13     1456.13     1373.51     40.80 o
 -12   2  13      915.59      833.94     27.53 o
 -11   2  13     2827.80     2882.73     45.93 o
 -10   2  13       93.41       79.58     22.35 o
  -9   2  13      483.43      492.91     21.85 o
  -8   2  13    14058.03    13641.10     65.89 o
  -7   2  13      523.43      471.78     22.38 o
  -6   2  13      756.86      661.28     26.41 o
  -5   2  13     1221.87     1226.44     49.31 o
  -4   2  13    10370.62    10163.98     69.27 o
  -3   2  13        4.48        5.62     13.20 o
  -2   2  13       18.13       10.01     21.37 o
  -1   2  13      137.62      130.77     20.34 o
   0   2  13      605.96      606.90     22.62 o
   1   2  13      115.27      112.19     20.32 o
   2   2  13     2836.24     2710.79     45.56 o
   3   2  13     1628.39     1523.54     25.35 o
   4   2  13      208.49      163.78     20.84 o
   5   2  13       64.31       57.95     20.98 o
   6   2  13     1995.42     1878.41     29.16 o
   7   2  13      868.59      910.91     35.90 o
   8   2  13     7503.97     7926.10     61.55 o
   9   2  13       77.93       89.89     34.05 o
  10   2  13      109.78      135.47     36.94 o
  11   2  13      332.10      407.04     38.18 o
  12   2  13     1208.11     1263.32     47.56 o
 -21   3  13      426.62      417.31     47.58 o
 -20   3  13      853.29      866.61     54.01 o
 -19   3  13      147.62      140.90     48.18 o
 -18   3  13       20.53        5.01     44.10 o
 -17   3  13       84.47       74.12     41.75 o
 -16   3  13        3.97       15.19     41.74 o
 -15   3  13      128.47      145.98     41.71 o
 -14   3  13        5.54      -11.12     21.44 o
 -13   3  13      325.51      330.10     25.49 o
 -12   3  13     1079.90     1064.10     27.18 o
 -11   3  13      214.90      220.13     25.27 o
 -10   3  13     8443.86     8334.71     92.45 o
  -9   3  13      493.02      449.41     24.08 o
  -8   3  13     2863.33     2777.03     34.89 o
  -7   3  13     3948.04     4060.46     44.49 o
  -6   3  13     1876.60     1854.28     19.71 o
  -5   3  13     2040.22     2123.48     21.17 o
  -4   3  13      338.47      291.02     17.11 o
  -3   3  13      491.06      485.31     14.99 o
  -2   3  13     1139.18     1172.22     32.03 o
  -1   3  13      936.88      950.60     16.08 o
   0   3  13      103.65       93.92     16.44 o
   1   3  13       24.92       23.32     21.58 o
   2   3  13     8197.43     7997.91    185.59 o
   3   3  13      171.78      155.95     18.68 o
   4   3  13     1491.19     1497.16     40.06 o
   5   3  13      876.05      926.49     21.37 o
   6   3  13     4013.19     3978.47     87.42 o
   7   3  13       22.75       20.74     30.57 o
   8   3  13       14.30       22.29     32.86 o
   9   3  13     1271.11     1261.18     38.60 o
  10   3  13      495.17      473.71     39.19 o
  11   3  13       16.79       -7.01     65.14 o
 -20   4  13      613.56      607.44     45.71 o
 -19   4  13      330.76      391.38     62.15 o
 -18   4  13        7.03      -12.06     47.88 o
 -17   4  13       63.87       50.15     43.63 o
 -16   4  13      137.08      115.81     41.00 o
 -15   4  13      834.47      771.49     62.64 o
 -14   4  13      127.30      118.89     42.76 o
 -13   4  13     1837.97     2032.27     46.86 o
 -12   4  13       27.43       35.23     15.10 o
 -11   4  13     3227.87     3158.96     36.57 o
 -10   4  13     1900.66     1862.04     29.22 o
  -9   4  13    10800.28    10647.27    225.78 o
  -8   4  13     2576.87     2585.72     31.71 o
  -7   4  13     1320.82     1375.48     28.92 o
  -6   4  13     3532.02     3480.18     30.13 o
  -5   4  13      139.59      149.22     17.63 o
  -4   4  13     3168.32     2889.86     39.06 o
  -3   4  13      110.74      159.80     16.67 o
  -2   4  13      729.80      665.80     15.98 o
  -1   4  13      872.62      888.67     18.19 o
   0   4  13      549.25      549.95     18.88 o
   1   4  13     1943.62     1798.18     22.42 o
   2   4  13      878.54      909.64     19.96 o
   3   4  13     5844.90     5984.47     77.57 o
   4   4  13      259.15      245.56     18.04 o
   5   4  13     2659.50     2711.96    115.58 o
   6   4  13      337.73      304.92     32.31 o
   7   4  13     1148.62     1207.45     36.64 o
   8   4  13     1551.22     1491.23     65.05 o
   9   4  13     1446.18     1384.11    102.19 o
  10   4  13      159.83      163.30     49.64 o
 -18   5  13       70.92       80.23     59.04 o
 -17   5  13     2642.11     2649.83     73.17 o
 -16   5  13       14.46       17.88     56.19 o
 -15   5  13     1207.09     1145.82    102.51 o
 -14   5  13       12.01       16.64     45.43 o
 -13   5  13     1911.53     1822.01     49.81 o
 -12   5  13       51.78       21.62     42.09 o
 -11   5  13       96.60      116.60     42.61 o
 -10   5  13      439.20      490.37     26.78 o
  -9   5  13     1096.34     1128.52     37.31 o
  -8   5  13      720.56      804.89     26.93 o
  -7   5  13     4912.07     4833.64     41.70 o
  -6   5  13      210.67      171.89     23.31 o
  -5   5  13     2686.95     2674.90     64.87 o
  -4   5  13      572.17      617.23     19.90 o
  -3   5  13      191.23      168.45     16.11 o
  -2   5  13       34.87       26.25     15.95 o
  -1   5  13        2.90        1.92     15.40 o
   0   5  13       67.27      115.29     17.04 o
   1   5  13      941.38      952.00     30.91 o
   2   5  13      778.90      731.47     23.05 o
   3   5  13       79.79      117.44     34.04 o
   4   5  13     1473.53     1444.76     45.42 o
   5   5  13     2199.86     1996.07     43.08 o
   6   5  13      493.03      542.00     34.72 o
   7   5  13     1344.41     1283.82    103.50 o
   8   5  13      498.82      501.78     49.81 o
   9   5  13     1300.54     1267.16     73.56 o
 -17   6  13      410.37      371.92     60.36 o
 -16   6  13      545.46      571.67     61.28 o
 -15   6  13      494.81      453.11     60.35 o
 -14   6  13       20.19       40.41     60.02 o
 -13   6  13        6.71       15.04     61.12 o
 -12   6  13     1814.78     1806.56     71.20 o
 -11   6  13      890.21      853.85     64.38 o
 -10   6  13       28.76       33.96     52.74 o
  -9   6  13       21.98       33.54     43.55 o
  -8   6  13      606.35      545.82     39.33 o
  -7   6  13     2818.17     2743.37    128.15 o
  -6   6  13      841.69      872.80     46.18 o
  -5   6  13     2309.39     2311.18    127.08 o
  -4   6  13      855.05      841.21     38.71 o
  -3   6  13      186.53      232.68     33.74 o
  -2   6  13      789.50      738.89     54.11 o
  -1   6  13       56.92       80.50     59.28 o
   0   6  13     1274.13     1295.86     67.21 o
   1   6  13       98.53      184.28     67.70 o
   2   6  13       67.46       88.00     69.09 o
   3   6  13      548.01      513.42     66.43 o
   4   6  13       73.22       84.18     46.04 o
   5   6  13      473.82      465.57     51.85 o
   6   6  13     2579.99     2511.68    205.27 o
   7   6  13      900.44      858.27     73.29 o
   8   6  13       60.64       42.51     75.81 o
 -15   7  13       45.93       61.97     60.00 o
 -14   7  13      111.71       99.93     61.32 o
 -13   7  13      266.29      239.42     64.46 o
 -12   7  13      504.12      531.54     65.59 o
 -11   7  13      502.31      523.39     63.72 o
 -10   7  13     1951.75     2074.20     68.81 o
  -9   7  13      318.16      353.25     65.93 o
  -8   7  13     2099.74     2068.63     76.16 o
  -7   7  13      640.26      600.83     67.78 o
  -6   7  13      688.12      675.50     43.58 o
  -5   7  13       15.85        9.14     56.50 o
  -4   7  13       11.49       13.49     52.51 o
  -3   7  13      462.44      436.16     62.95 o
  -2   7  13     1465.38     1469.94     67.86 o
  -1   7  13      451.53      383.98     58.92 o
   0   7  13      124.95      129.34     66.25 o
   1   7  13       22.13       46.06     70.95 o
   2   7  13     1168.05     1274.06     77.62 o
   3   7  13       66.39       96.50     62.72 o
   4   7  13     1213.33     1267.09     54.57 o
   5   7  13      330.10      355.73     71.65 o
   6   7  13      966.07      897.90     81.50 o
 -13   8  13       66.88       43.22     63.53 o
 -12   8  13     1183.12     1123.13     70.75 o
 -11   8  13      973.75      976.24     70.78 o
 -10   8  13       54.63       46.02     61.72 o
  -9   8  13     2519.52     2681.83     81.19 o
  -8   8  13     1273.29     1344.85     76.51 o
  -7   8  13       41.76       46.80     42.98 o
  -6   8  13       50.29       46.56     55.74 o
  -5   8  13      404.19      451.45     62.27 o
  -4   8  13     2659.98     2754.19     71.53 o
  -3   8  13      462.28      343.06     59.54 o
  -2   8  13        1.55       13.94     63.77 o
  -1   8  13      441.74      477.38     71.36 o
   0   8  13      562.46      583.94     74.12 o
   1   8  13      236.99      230.73     71.77 o
   4   8  13      327.10      310.16     70.17 o
 -10   9  13      180.11      235.38     69.27 o
  -9   9  13        5.46       48.02     71.94 o
  -8   9  13      311.37      269.95     73.92 o
  -7   9  13      694.37      661.72     46.80 o
  -6   9  13      176.45      153.30     57.37 o
  -5   9  13     1693.77     1926.81     73.10 o
  -4   9  13       80.39       35.71     60.08 o
  -3   9  13       39.22       48.33     61.29 o
  -2   9  13      622.70      693.55     73.83 o
 -22   0  14       36.16       -4.16     47.75 o
 -20   0  14     1403.28     1424.57     48.73 o
 -18   0  14     5482.32     5217.59     76.58 o
 -16   0  14     6537.39     6241.51    228.26 o
 -14   0  14      452.21      447.33     29.55 o
 -12   0  14      831.79      821.93     25.58 o
 -10   0  14     2177.94     2034.43     65.12 o
  -8   0  14      872.75      977.40     52.22 o
  -6   0  14     4709.92     4336.23     60.88 o
  -4   0  14      667.24      623.45     44.83 o
  -2   0  14     8961.29     8589.42     68.11 o
   0   0  14      768.64      678.36     32.42 o
   2   0  14     1655.58     1648.10     26.82 o
   4   0  14      420.07      435.52     24.81 o
   6   0  14       59.91      102.86     24.57 o
   8   0  14        6.39       -6.15     26.74 o
  10   0  14     1623.17     1673.54     51.68 o
  12   0  14      339.32      282.35     64.31 o
 -22   1  14      202.15      144.15     36.58 o
 -21   1  14      187.86      207.84     31.44 o
 -20   1  14       82.66      104.66     30.09 o
 -19   1  14      641.87      632.48     37.00 o
 -18   1  14      121.87      110.85     31.73 o
 -17   1  14     1845.29     1718.03     35.52 o
 -16   1  14     7938.60     7623.39     64.67 o
 -15   1  14     3103.31     3078.35     35.06 o
 -14   1  14     3229.89     3172.35     53.18 o
 -13   1  14      146.27      147.19     23.69 o
 -12   1  14     6760.40     6669.52     59.51 o
 -11   1  14      371.40      428.49     39.18 o
 -10   1  14     2440.29     2425.96    119.00 o
  -9   1  14       33.03       35.41     30.25 o
  -8   1  14      460.23      484.46     65.35 o
  -7   1  14      541.85      609.33     35.94 o
  -6   1  14        1.11        0.57     29.05 o
  -5   1  14     2776.73     2847.86    122.24 o
  -4   1  14     1673.56     1526.72    111.93 o
  -3   1  14     2898.96     2951.80    214.65 o
  -2   1  14      384.26      343.40     30.60 o
  -1   1  14      160.25      208.31     29.54 o
   0   1  14    20433.68    19994.69     84.63 o
   1   1  14        4.81        3.38     14.98 o
   2   1  14      528.80      550.33     19.61 o
   3   1  14      749.72      759.49     22.62 o
   4   1  14     1787.81     1862.66     32.88 o
   5   1  14       16.71       24.63     20.97 o
   6   1  14       21.23       32.00     18.84 o
   7   1  14       59.66       50.73     19.14 o
   8   1  14      538.47      499.17     25.36 o
   9   1  14      246.55      257.28     27.37 o
  10   1  14      543.31      512.03     35.40 o
  11   1  14      326.34      336.48     43.78 o
  12   1  14     4012.55     4194.81    133.37 o
 -22   2  14       56.38       27.54     69.99 o
 -21   2  14      754.38      747.46     46.54 o
 -20   2  14      212.50      195.92     38.41 o
 -19   2  14      174.30      177.86     33.97 o
 -18   2  14        3.81        5.28     34.05 o
 -17   2  14      254.91      268.07     32.33 o
 -16   2  14      596.96      599.32     45.71 o
 -15   2  14     8431.08     8675.83    183.23 o
 -14   2  14        8.72       28.90     38.86 o
 -13   2  14    10565.32    10504.72    489.74 o
 -12   2  14       91.36       93.94     39.35 o
 -11   2  14     2663.86     2636.70    182.14 o
 -10   2  14      137.84      142.80     36.26 o
  -9   2  14     1295.58     1358.70     38.18 o
  -8   2  14      611.79      630.24     37.08 o
  -7   2  14      344.51      379.60     32.19 o
  -6   2  14     2957.83     2895.56     63.65 o
  -5   2  14       92.53      109.87     14.04 o
  -4   2  14     1897.65     1891.47     27.83 o
  -3   2  14    11925.24    11645.53    148.70 o
  -2   2  14      553.84      552.51     23.84 o
  -1   2  14     8692.74     8326.39    175.22 o
   0   2  14       68.75       67.88     23.07 o
   1   2  14     4987.41     4761.65     42.09 o
   2   2  14     1064.57     1081.06     23.35 o
   3   2  14     2553.23     2694.92     27.40 o
   4   2  14      370.10      351.03     22.04 o
   5   2  14       10.14       16.00     21.47 o
   6   2  14      582.82      534.40     24.07 o
   7   2  14     1045.39     1121.83     38.19 o
   8   2  14      145.00      159.07     35.28 o
   9   2  14     1325.58     1305.81     40.48 o
  10   2  14      207.83      210.00     34.85 o
  11   2  14     1504.76     1526.11     58.89 o
  12   2  14       59.74       70.61     60.93 o
 -21   3  14      138.31      137.32     45.23 o
 -20   3  14      103.21       99.13     63.75 o
 -19   3  14     3686.03     3848.35     80.76 o
 -18   3  14      151.07      153.07     47.65 o
 -17   3  14      341.89      346.23     49.14 o
 -16   3  14      147.45      195.42     40.56 o
 -15   3  14     6019.94     6031.82    141.60 o
 -14   3  14     2660.58     2751.63     49.24 o
 -13   3  14      964.20      974.96     39.08 o
 -12   3  14     2369.10     2477.42    157.10 o
 -11   3  14      903.51      836.42     71.62 o
 -10   3  14      914.39      986.40     64.81 o
  -9   3  14     2037.21     2085.37     43.20 o
  -8   3  14     1251.62     1242.82     74.52 o
  -7   3  14      615.12      613.29     35.11 o
  -6   3  14       63.81       45.11     30.00 o
  -5   3  14     1259.69     1162.60     25.79 o
  -4   3  14     2158.18     1997.92     24.86 o
  -3   3  14     4648.73     4625.92     33.93 o
  -2   3  14     1923.19     1910.22     20.76 o
  -1   3  14     1765.38     1670.21     20.27 o
   0   3  14     5919.58     6006.48     35.81 o
   1   3  14      166.48      173.65     21.80 o
   2   3  14     1820.36     1990.49     51.68 o
   3   3  14     5296.94     4985.67    154.80 o
   4   3  14      156.30      132.08     20.28 o
   5   3  14      589.55      694.30     48.11 o
   6   3  14      443.85      470.33     33.88 o
   7   3  14      192.12      205.75     37.91 o
   8   3  14       13.90       23.40     37.07 o
   9   3  14       97.11       96.07     35.91 o
  10   3  14     1448.49     1362.39     71.58 o
 -20   4  14      277.25      383.88     66.13 o
 -19   4  14      108.69      147.92     63.80 o
 -18   4  14     2113.41     2203.22     55.99 o
 -17   4  14       39.26       70.90     45.55 o
 -16   4  14     1331.69     1298.25    113.03 o
 -15   4  14      586.10      645.36     48.43 o
 -14   4  14       11.51        6.08     42.02 o
 -13   4  14     2381.90     2278.98     47.41 o
 -12   4  14       36.61       26.96     43.13 o
 -11   4  14      458.51      460.59     62.26 o
 -10   4  14     1547.14     1525.57     43.38 o
  -9   4  14      327.50      330.51     54.58 o
  -8   4  14      200.06      207.33     20.89 o
  -7   4  14      182.90      162.03     14.98 o
  -6   4  14     2067.37     2132.11     40.89 o
  -5   4  14      638.03      640.63     16.73 o
  -4   4  14      910.93      821.23     32.32 o
  -3   4  14     1993.89     1831.79     32.81 o
  -2   4  14      505.58      573.52     16.76 o
  -1   4  14       30.38       21.91     15.83 o
   0   4  14      105.32      113.81     18.58 o
   1   4  14      437.96      337.23     19.82 o
   2   4  14     3430.01     3464.98     55.30 o
   3   4  14     1631.40     1702.32     30.00 o
   4   4  14      330.13      347.84     34.36 o
   5   4  14       46.13       93.16     32.32 o
   6   4  14       36.19       58.13     35.34 o
   7   4  14      126.97      118.75     35.82 o
   8   4  14      134.42      124.01     38.52 o
   9   4  14       31.44       12.20     41.58 o
 -19   5  14       23.39       32.47     61.84 o
 -18   5  14       41.77       38.79     60.38 o
 -17   5  14      710.42      732.19     67.41 o
 -16   5  14     5859.24     6177.73    382.67 o
 -15   5  14       54.73       55.20     43.74 o
 -14   5  14      138.40      134.43     48.41 o
 -13   5  14     1357.25     1439.29     50.47 o
 -12   5  14     5126.11     5165.76     78.75 o
 -11   5  14      384.03      362.68     43.83 o
 -10   5  14       13.46        3.35     41.84 o
  -9   5  14       95.07      157.28     29.01 o
  -8   5  14      131.86       69.53     20.70 o
  -7   5  14        4.10        2.50      9.33 o
  -6   5  14      599.45      548.77     16.16 o
  -5   5  14     1166.93     1181.83     19.34 o
  -4   5  14     1611.69     1621.23     28.73 o
  -3   5  14      214.39      206.94     19.96 o
  -2   5  14     2024.02     1960.57     25.38 o
  -1   5  14     1426.19     1456.62     57.46 o
   0   5  14     5775.27     5848.68     34.73 o
   1   5  14      606.09      595.43     23.32 o
   2   5  14     2595.37     2447.41     41.33 o
   3   5  14        0.83        2.88     32.07 o
   4   5  14      651.20      695.18     35.49 o
   5   5  14        4.91        4.57     31.00 o
   6   5  14       66.19       41.71     37.31 o
   7   5  14      264.23      221.72     49.54 o
 -17   6  14        7.71       36.22     61.29 o
 -16   6  14       34.65        7.07     60.51 o
 -15   6  14     2270.25     2049.59     71.62 o
 -14   6  14        1.49       16.61     59.73 o
 -13   6  14     1792.38     1736.60     69.03 o
 -12   6  14      855.07      813.12     68.33 o
 -11   6  14      129.24      161.58     49.23 o
 -10   6  14     1024.94      998.49     69.02 o
  -9   6  14      168.15      185.60     39.26 o
  -8   6  14       17.24        5.13     42.91 o
  -7   6  14       14.68        4.40     39.09 o
  -6   6  14      171.28      130.25     36.94 o
  -5   6  14     2074.06     1876.33     36.40 o
  -4   6  14       16.82       16.33     35.79 o
  -3   6  14     2817.88     2747.25    141.05 o
  -2   6  14      486.54      464.66     37.31 o
  -1   6  14     2898.62     2831.30     77.06 o
   0   6  14        2.82       35.11     63.77 o
   1   6  14     2142.04     2205.66     71.13 o
   2   6  14     1267.60     1334.90     70.51 o
   3   6  14      513.86      585.52     76.19 o
   4   6  14      108.49      101.90     46.24 o
   5   6  14      302.15      347.42     56.55 o
   6   6  14      810.72      772.43     70.18 o
 -15   7  14      143.95      133.30     62.99 o
 -14   7  14     1185.30     1130.00     70.01 o
 -13   7  14      309.54      241.07     64.71 o
 -12   7  14      102.05       63.22     67.31 o
 -11   7  14     2612.85     2380.88     74.02 o
 -10   7  14      358.82      391.08     70.01 o
  -9   7  14        9.90       36.24     65.25 o
  -8   7  14       79.70      133.39     66.56 o
  -7   7  14      363.38      362.91     70.81 o
  -6   7  14      564.62      537.62     43.98 o
  -5   7  14     3273.46     3341.60     73.50 o
  -4   7  14       34.75       17.13     54.07 o
  -3   7  14      153.06      130.00     58.57 o
  -2   7  14     1264.04     1192.87     63.32 o
  -1   7  14        8.06        1.61     68.88 o
   0   7  14      229.11      260.09     64.73 o
   1   7  14      575.99      500.61     63.56 o
   2   7  14     2166.97     2159.61     79.66 o
   4   7  14        2.74       47.51     69.67 o
   5   7  14      675.11      759.99     80.96 o
 -13   8  14     1532.18     1481.77     73.92 o
 -12   8  14      152.19       94.83     68.33 o
 -11   8  14      128.79       59.80     64.48 o
 -10   8  14       69.26       56.21     70.61 o
  -9   8  14        3.32        7.16     71.80 o
  -8   8  14        0.29       33.00     73.66 o
  -7   8  14       26.25        9.97     72.60 o
  -6   8  14      413.52      375.98     42.90 o
  -5   8  14      260.78      230.01     63.91 o
  -4   8  14       98.96      108.52     61.66 o
  -3   8  14      977.32     1098.28     67.89 o
  -2   8  14      211.55      207.50     71.44 o
  -1   8  14      311.97      340.93     63.59 o
   0   8  14      130.57      110.17     73.10 o
  -6   9  14      281.18      283.05     60.59 o
  -5   9  14       90.85      111.66     64.58 o
  -4   9  14       54.24       23.08     61.70 o
 -21   0  15     1738.94     1758.16     51.63 o
 -19   0  15     4209.26     4274.13     72.58 o
 -17   0  15     2714.46     2640.96     42.20 o
 -15   0  15      493.63      502.73     31.52 o
 -13   0  15       23.04        7.97     24.62 o
 -11   0  15     2272.26     2198.18     77.91 o
  -9   0  15    19854.20    18786.15    108.34 o
  -7   0  15     1343.33     1193.25     55.61 o
  -5   0  15    30474.34    30899.42    130.06 o
  -3   0  15      273.04      314.66     47.97 o
  -1   0  15     6401.96     6371.27     64.54 o
   1   0  15       85.72       80.75     33.00 o
   3   0  15     3847.27     3889.44     38.82 o
   5   0  15     1458.86     1289.54     57.67 o
   7   0  15     6641.36     6550.22     55.87 o
   9   0  15     2573.44     2577.55     50.27 o
  11   0  15     2428.33     2727.97     74.18 o
 -21   1  15     2226.81     2161.85     57.11 o
 -20   1  15      798.00      828.81     31.82 o
 -19   1  15      992.41      993.22     30.56 o
 -18   1  15     1872.56     1736.67     41.18 o
 -17   1  15       67.50       43.35     31.09 o
 -16   1  15     2394.47     2335.20     50.25 o
 -15   1  15      702.80      670.41     28.94 o
 -14   1  15      119.26      105.82     24.55 o
 -13   1  15     2150.31     2203.99     54.76 o
 -12   1  15       79.86       93.31     40.07 o
 -11   1  15     7095.43     6965.96     57.40 o
 -10   1  15      875.74      869.95     41.80 o
  -9   1  15     3812.00     3854.70    228.35 o
  -8   1  15     5783.95     5931.90     75.67 o
  -7   1  15      918.87      883.06     34.89 o
  -6   1  15     2460.71     2526.00     57.27 o
  -5   1  15     2682.16     2802.20    101.28 o
  -4   1  15     5940.06     5683.28    240.17 o
  -3   1  15     3244.06     3185.30     38.86 o
  -2   1  15     1041.48     1037.59     35.60 o
  -1   1  15      387.19      371.34     25.19 o
   0   1  15      188.82      230.58     14.30 o
   1   1  15      845.85      818.69     20.76 o
   2   1  15      120.02      119.48     17.39 o
   3   1  15      801.92      819.89     30.24 o
   4   1  15      806.95      769.32     21.09 o
   5   1  15     2861.58     2841.16     31.32 o
   6   1  15     2363.38     2254.42     45.70 o
   7   1  15      531.99      594.22     27.51 o
   8   1  15      636.53      656.22     34.04 o
   9   1  15        5.45        2.82     29.37 o
  10   1  15     1595.29     1742.10     56.34 o
  11   1  15        3.99      -14.27     62.92 o
 -21   2  15       69.51       61.38     65.50 o
 -20   2  15     2516.54     2533.34     68.17 o
 -19   2  15       57.08       45.58     46.90 o
 -18   2  15      302.03      331.07     49.24 o
 -17   2  15       18.15        3.40     48.49 o
 -16   2  15      235.17      211.07     42.67 o
 -15   2  15      260.80      266.05     44.77 o
 -14   2  15       72.50       43.48     43.52 o
 -13   2  15        1.79       15.75     40.07 o
 -12   2  15     7321.15     7057.21    303.30 o
 -11   2  15     2120.36     2155.95     46.53 o
 -10   2  15     1488.34     1638.96     42.21 o
  -9   2  15       10.66        7.62     34.50 o
  -8   2  15    12043.23    11849.40    147.48 o
  -7   2  15      860.00      782.13     36.08 o
  -6   2  15     1461.09     1478.57     17.35 o
  -5   2  15      913.71      817.00     17.21 o
  -4   2  15      106.52       62.44     32.90 o
  -3   2  15      127.95       80.41     24.63 o
  -2   2  15      855.94      924.98     42.34 o
  -1   2  15       75.34       62.41     11.43 o
   0   2  15       64.41       89.61     23.98 o
   1   2  15      119.91      184.99     23.72 o
   2   2  15      337.53      296.42     21.79 o
   3   2  15       93.32      110.54     22.74 o
   4   2  15     7349.44     7184.37     55.44 o
   5   2  15      234.00      273.72     24.11 o
   6   2  15     1126.78     1273.32     33.13 o
   7   2  15      810.03      849.73     29.71 o
   8   2  15     1420.55     1594.35     47.40 o
   9   2  15       60.16       83.81     33.82 o
  10   2  15       53.27       26.86     42.75 o
 -21   3  15      821.77      871.35     71.52 o
 -20   3  15      436.75      467.63     69.84 o
 -19   3  15       98.00      133.88     52.76 o
 -18   3  15     2345.09     2587.76     96.59 o
 -17   3  15      853.37      928.35     54.16 o
 -16   3  15      265.15      326.03     46.24 o
 -15   3  15     1093.72     1040.29     51.29 o
 -14   3  15      671.97      619.66     50.39 o
 -13   3  15      320.31      304.52     46.01 o
 -12   3  15       85.27       72.34     39.11 o
 -11   3  15      217.86      244.09     43.21 o
 -10   3  15     1458.13     1540.13     44.28 o
  -9   3  15     4604.56     4474.72    116.57 o
  -8   3  15      580.58      580.88     35.06 o
  -7   3  15      361.87      396.26     41.09 o
  -6   3  15     6663.95     6350.06     96.03 o
  -5   3  15     1666.25     1667.87     25.37 o
  -4   3  15     4366.73     4142.16     36.29 o
  -3   3  15      151.46      175.81     16.97 o
  -2   3  15      540.52      593.62     18.36 o
  -1   3  15      364.40      348.14     24.18 o
   0   3  15      767.42      733.39     26.05 o
   1   3  15     2486.69     2356.39     30.69 o
   2   3  15      178.70      224.17     24.24 o
   3   3  15      163.93      148.69     22.99 o
   4   3  15       33.95       26.91     21.75 o
   5   3  15     1996.62     2004.76     41.37 o
   6   3  15     3891.73     3515.68    125.81 o
   7   3  15       10.32       30.87     38.07 o
   8   3  15     1415.14     1438.84     45.14 o
   9   3  15      147.68      164.21     50.50 o
 -20   4  15       60.12       62.34     67.16 o
 -19   4  15     2212.09     2457.04     78.30 o
 -18   4  15       33.55       36.47     49.04 o
 -17   4  15     1098.89     1194.62     74.92 o
 -16   4  15       87.14       92.25     50.01 o
 -15   4  15      910.33      926.23     47.33 o
 -14   4  15      563.69      586.46     49.14 o
 -13   4  15      762.91      727.14     49.65 o
 -12   4  15      976.35      916.96     40.96 o
 -11   4  15        3.23        4.19     44.22 o
 -10   4  15      611.73      541.40     52.39 o
  -9   4  15       24.05       17.89     38.17 o
  -8   4  15     2661.19     2461.30     73.19 o
  -7   4  15     4215.21     4022.06     45.14 o
  -6   4  15      388.55      373.20     15.50 o
  -5   4  15     3271.27     3204.96     22.95 o
  -4   4  15       32.03       51.53     18.33 o
  -3   4  15     3976.52     4054.14     60.21 o
  -2   4  15      674.82      654.41     20.52 o
  -1   4  15        7.85       34.88     19.18 o
   0   4  15      274.52      329.97     23.97 o
   1   4  15      288.60      321.64     24.50 o
   2   4  15      246.11      245.51     24.20 o
   3   4  15      335.85      276.50     31.55 o
   4   4  15      420.61      367.03     34.62 o
   5   4  15      384.18      329.40     33.57 o
   6   4  15      710.40      694.94     38.72 o
   7   4  15     2277.97     2245.98     54.05 o
   8   4  15      912.58      830.24     60.86 o
 -19   5  15        8.93       22.60     62.91 o
 -18   5  15      555.26      584.25     67.89 o
 -17   5  15       88.57       75.45     65.84 o
 -16   5  15       77.11       93.50     47.76 o
 -15   5  15       14.48        3.47     50.05 o
 -14   5  15      575.88      528.49     45.07 o
 -13   5  15      876.58      820.88     50.83 o
 -12   5  15      381.30      353.40     46.14 o
 -11   5  15     1151.11     1180.25     49.62 o
 -10   5  15      247.11      211.30     40.86 o
  -9   5  15     4557.45     4294.19     60.88 o
  -8   5  15        5.68       13.10     37.12 o
  -7   5  15     2852.05     2726.35     37.51 o
  -6   5  15      435.50      457.22     17.50 o
  -5   5  15     1009.17     1022.21     29.18 o
  -4   5  15      524.76      458.43     20.49 o
  -3   5  15      718.09      720.68     23.12 o
  -2   5  15       10.81       36.44     22.23 o
  -1   5  15      296.41      332.87     23.28 o
   0   5  15       74.49      115.84     24.02 o
   1   5  15      594.82      562.85     34.11 o
   2   5  15      284.32      250.14     36.42 o
   3   5  15       45.21       39.53     32.79 o
   4   5  15        4.57       11.71     32.74 o
   5   5  15      742.92      754.29     41.94 o
   6   5  15      625.80      674.25     39.54 o
   7   5  15       95.23       76.01     58.58 o
 -17   6  15      240.94      223.09     65.02 o
 -16   6  15      335.48      294.83     63.36 o
 -15   6  15       36.49       13.32     64.96 o
 -14   6  15       32.06       28.99     67.95 o
 -13   6  15       30.00       23.58     47.45 o
 -12   6  15      331.51      272.76     49.91 o
 -11   6  15      863.83      838.31     45.77 o
 -10   6  15     2227.76     2160.13     90.57 o
  -9   6  15       37.75       29.37     46.23 o
  -8   6  15      924.55      907.14     49.63 o
  -7   6  15      285.72      211.68     41.46 o
  -6   6  15     3200.53     3487.55    135.05 o
  -5   6  15      284.92      324.40     33.30 o
  -4   6  15        0.64        2.51     37.69 o
  -3   6  15     1639.66     1589.66     41.88 o
  -2   6  15      649.17      703.67     37.50 o
  -1   6  15        2.01        3.77     33.60 o
   0   6  15        7.93       12.31     68.86 o
   1   6  15     1241.71     1257.99     79.11 o
   2   6  15      552.17      599.65     75.80 o
   3   6  15      323.13      277.60     49.62 o
   4   6  15       37.77       61.78     65.84 o
   5   6  15      442.11      426.30     83.60 o
 -15   7  15        1.25        8.32     68.66 o
 -14   7  15        1.34        0.67     67.59 o
 -13   7  15       42.14      -27.32     63.75 o
 -12   7  15       50.81       25.03     70.84 o
 -11   7  15        3.85       -7.75     67.34 o
 -10   7  15      233.20      245.83     62.34 o
  -9   7  15       70.65       70.49     60.75 o
  -8   7  15       10.07       37.00     66.69 o
  -7   7  15      713.30      669.45     77.48 o
  -6   7  15     1633.88     1556.53     69.78 o
  -5   7  15        4.02       10.84     43.97 o
  -4   7  15     1789.20     1786.15     65.74 o
  -3   7  15        3.37       17.76     57.18 o
  -2   7  15      572.47      571.76     68.67 o
  -1   7  15     1202.05     1157.45     73.55 o
   0   7  15       22.04       12.78     74.19 o
   1   7  15      139.16      106.75     76.94 o
   3   7  15      569.99      620.98     80.65 o
 -13   8  15      157.83      156.64     68.46 o
 -12   8  15      131.88      155.30     73.40 o
 -11   8  15       62.61      123.62     70.06 o
 -10   8  15      109.97       72.25     65.25 o
  -9   8  15      125.67       58.86     67.28 o
  -8   8  15     1250.84     1458.96     83.58 o
  -7   8  15      169.13      177.26     73.58 o
  -6   8  15       26.17        5.52     47.46 o
  -5   8  15      444.67      452.40     47.43 o
  -4   8  15      222.15      219.35     62.13 o
  -3   8  15      761.62      852.72     72.26 o
  -2   8  15       53.30       26.96     72.58 o
 -20   0  16      201.30      238.15     67.62 o
 -18   0  16      117.64      127.42     35.73 o
 -16   0  16      417.68      429.31     33.30 o
 -14   0  16     9376.52     8926.57     47.42 o
 -12   0  16     5824.25     5650.38    331.89 o
 -10   0  16     3273.28     3306.24     70.95 o
  -8   0  16        9.33       -7.79     45.52 o
  -6   0  16       48.22       59.50     45.01 o
  -4   0  16     3334.52     3012.97     63.28 o
  -2   0  16     3008.55     3025.00     59.71 o
   0   0  16     6126.10     6004.40    168.82 o
   2   0  16     3667.01     3804.34     87.21 o
   4   0  16     6781.40     6893.25     60.82 o
   6   0  16        7.14        6.81     26.77 o
   8   0  16     1096.64     1051.27    124.98 o
 -21   1  16      120.75      101.85     76.05 o
 -20   1  16      623.19      606.44     53.31 o
 -19   1  16       71.16       68.04     34.17 o
 -18   1  16       12.64       10.26     25.43 o
 -17   1  16      673.62      652.48     24.77 o
 -16   1  16     3958.39     3699.06     57.66 o
 -15   1  16      698.43      729.67     27.61 o
 -14   1  16        2.46       -3.88     42.03 o
 -13   1  16     3296.28     3200.97    102.33 o
 -12   1  16      170.21      178.31     41.23 o
 -11   1  16     6235.93     6326.99     58.67 o
 -10   1  16     2330.73     2155.75     62.37 o
  -9   1  16       57.87       78.52     40.85 o
  -8   1  16      983.00     1045.24     76.66 o
  -7   1  16        3.80       20.18     33.65 o
  -6   1  16     1466.26     1571.48     43.30 o
  -5   1  16      327.10      336.70     32.99 o
  -4   1  16      299.47      360.82     35.29 o
  -3   1  16      197.05      179.74     34.52 o
  -2   1  16       24.80       23.83     27.03 o
  -1   1  16     4732.55     5026.22     68.03 o
   0   1  16       23.20       15.16     25.49 o
   1   1  16     5906.64     6038.53     40.57 o
   2   1  16      896.85      934.94     20.23 o
   3   1  16      942.21     1034.06     24.87 o
   4   1  16     1066.20     1074.82     27.01 o
   5   1  16      703.16      740.02     25.48 o
   6   1  16     2658.75     2781.26     56.45 o
   7   1  16      384.24      355.79     28.95 o
   8   1  16      660.80      621.74     43.34 o
 -21   2  16      665.67      638.62     72.79 o
 -20   2  16        1.67       32.34     70.60 o
 -19   2  16      789.01      745.07     70.94 o
 -18   2  16      665.81      609.90     52.97 o
 -17   2  16     1012.57      998.34     46.99 o
 -16   2  16      286.22      274.98     48.16 o
 -15   2  16      345.72      326.37     50.50 o
 -14   2  16      145.49      144.61     46.11 o
 -13   2  16      113.78       88.97     38.85 o
 -12   2  16       81.17       76.08     38.45 o
 -11   2  16      983.26      943.57     41.50 o
 -10   2  16        3.58       -2.66     37.19 o
  -9   2  16     7690.74     7549.87     60.63 o
  -8   2  16      550.36      505.04     40.80 o
  -7   2  16       10.57       26.03     20.16 o
  -6   2  16        3.51       15.70      8.59 o
  -5   2  16       38.29       33.91     33.92 o
  -4   2  16       48.04       77.27     29.95 o
  -3   2  16      164.28      158.13     26.59 o
  -2   2  16      225.29      183.14     26.04 o
  -1   2  16      294.51      295.26     15.41 o
   0   2  16      323.21      267.39     21.48 o
   1   2  16     1206.28     1165.17     41.78 o
   2   2  16      165.69      209.99     18.51 o
   3   2  16     1577.23     1603.25     49.12 o
   4   2  16      184.41      190.78     20.28 o
   5   2  16     1164.73     1251.72     54.38 o
   6   2  16      204.87      261.03     27.99 o
   7   2  16     1142.19     1183.37     47.83 o
   8   2  16       19.48       38.05     48.76 o
   9   2  16        3.01       32.64     61.58 o
 -21   3  16      122.11      126.32     69.31 o
 -20   3  16       89.04       88.96     71.20 o
 -19   3  16     1207.03     1061.75     72.47 o
 -18   3  16      365.92      319.81     47.41 o
 -17   3  16     1073.90     1121.65     50.64 o
 -16   3  16       15.51       16.47     43.02 o
 -15   3  16     1134.36     1170.48     48.59 o
 -14   3  16       84.90       78.26     41.06 o
 -13   3  16     5325.25     5387.74     73.22 o
 -12   3  16       16.77       37.35     43.76 o
 -11   3  16     3423.19     3610.10     94.14 o
 -10   3  16      916.19      931.91     62.63 o
  -9   3  16     2175.50     2178.99     45.04 o
  -8   3  16      229.88      202.00     39.83 o
  -7   3  16      219.96      266.14     36.70 o
  -6   3  16      447.92      428.24     21.12 o
  -5   3  16      803.81      732.75     20.50 o
  -4   3  16      648.53      622.67     18.47 o
  -3   3  16       15.95        7.36      8.26 o
  -2   3  16      871.91      928.05     27.09 o
  -1   3  16     7932.43     7745.89     69.20 o
   0   3  16       45.07       49.18     25.73 o
   1   3  16     2052.16     2050.00     31.44 o
   2   3  16       11.47        3.64     23.47 o
   3   3  16     1725.43     1789.49     69.34 o
   4   3  16     1423.33     1479.83     69.65 o
   5   3  16      127.41      132.42     39.54 o
   6   3  16      256.06      313.08     36.42 o
   7   3  16      400.58      349.43     43.50 o
   8   3  16      222.19      230.65     46.53 o
 -20   4  16       69.12       60.10     66.27 o
 -19   4  16      142.47      166.02     69.11 o
 -18   4  16        3.32       15.52     69.51 o
 -17   4  16      390.47      360.35     47.03 o
 -16   4  16     2563.19     2551.77     59.60 o
 -15   4  16      280.31      305.91     47.70 o
 -14   4  16     3947.59     4065.11    140.59 o
 -13   4  16       45.99       67.75     46.36 o
 -12   4  16     6447.25     6419.04    188.81 o
 -11   4  16      335.67      304.72     44.02 o
 -10   4  16      278.09      328.44     43.88 o
  -9   4  16     1654.83     1702.83     67.70 o
  -8   4  16     1550.23     1499.26     26.25 o
  -7   4  16       14.49        3.48     21.36 o
  -6   4  16        0.21      -12.10     22.59 o
  -5   4  16      243.78      216.46     22.78 o
  -4   4  16      389.94      371.54     24.52 o
  -3   4  16        2.27       24.62     24.15 o
  -2   4  16     4515.25     4426.58     84.49 o
  -1   4  16        1.44       10.25     24.91 o
   0   4  16     1496.63     1483.71     36.33 o
   1   4  16     1706.28     1638.03     31.60 o
   2   4  16     2004.14     2045.26     44.85 o
   3   4  16      767.68      668.53     42.09 o
   4   4  16      852.65      850.38     70.82 o
   5   4  16      250.07      233.42     36.25 o
   6   4  16       11.60       12.46     36.03 o
   7   4  16      327.73      276.01     60.25 o
 -18   5  16       83.87       80.71     66.76 o
 -17   5  16       23.17       49.23     68.79 o
 -16   5  16     1988.33     2109.00     60.77 o
 -15   5  16     1982.31     1901.08     52.75 o
 -14   5  16      120.05      121.76     51.24 o
 -13   5  16      175.29      193.05     49.29 o
 -12   5  16     1898.17     1849.92     49.60 o
 -11   5  16     1592.76     1670.81     86.84 o
 -10   5  16      854.21      891.55    106.36 o
  -9   5  16      181.43      195.22     41.54 o
  -8   5  16      929.68      870.80     42.12 o
  -7   5  16      791.57      838.11     47.39 o
  -6   5  16      362.80      391.45     20.01 o
  -5   5  16      107.32      113.86     21.16 o
  -4   5  16     1805.32     1876.51     34.43 o
  -3   5  16      824.98      849.00     23.81 o
  -2   5  16      161.62      124.09     24.04 o
  -1   5  16      650.37      591.07     25.10 o
   0   5  16      200.41      132.25     25.19 o
   1   5  16     1426.99     1532.54     39.44 o
   2   5  16     1243.75     1163.46     40.18 o
   3   5  16        8.12       40.42     32.22 o
   4   5  16     1821.41     1836.05     42.92 o
   5   5  16      820.71      761.04     55.27 o
   6   5  16      830.32      800.43     61.49 o
   7   5  16      674.78      581.91     58.48 o
 -17   6  16      983.28      969.31     71.42 o
 -16   6  16      127.22      120.91     70.11 o
 -15   6  16        9.70       17.32     66.22 o
 -14   6  16      564.77      629.46     55.34 o
 -13   6  16       85.90       63.88     50.25 o
 -12   6  16      707.90      665.85     54.45 o
 -11   6  16     1574.70     1381.96    148.28 o
 -10   6  16      194.45      162.83     45.93 o
  -9   6  16      553.74      525.19     49.11 o
  -8   6  16      137.34      150.78     44.91 o
  -7   6  16      115.51      124.88     42.20 o
  -6   6  16      262.49      289.97     44.08 o
  -5   6  16      282.65      278.94     55.58 o
  -4   6  16       68.85       44.46     33.59 o
  -3   6  16      178.74      190.58     38.10 o
  -2   6  16      880.95      902.28     40.48 o
  -1   6  16       13.81       24.58     65.34 o
   0   6  16       47.44       37.90     58.60 o
   1   6  16     1975.85     1786.55     72.54 o
   2   6  16      925.47      926.55     68.97 o
   3   6  16      791.51      787.84     81.07 o
 -15   7  16     1155.42     1138.02     74.30 o
 -14   7  16        2.53       12.81     73.21 o
 -13   7  16      268.56      322.13     67.58 o
 -12   7  16       30.58       24.95     66.79 o
 -11   7  16     3151.50     3447.05     89.75 o
 -10   7  16        5.19        4.66     70.34 o
  -9   7  16      174.06      162.83     64.78 o
  -8   7  16      353.57      352.58     71.32 o
  -7   7  16       66.30       28.46     74.64 o
  -6   7  16      702.74      694.83     78.86 o
  -5   7  16        0.88       41.52     67.22 o
  -4   7  16     1420.29     1316.59     50.07 o
  -3   7  16      169.84      189.06     59.87 o
  -2   7  16     1059.29     1045.99     77.48 o
  -1   7  16      849.99      863.18     67.27 o
  -5   8  16      162.69      136.95     62.16 o
  -4   8  16       12.72        3.48     62.09 o
 -19   0  17     1139.43     1276.08     82.95 o
 -17   0  17       15.70       34.98     71.08 o
 -15   0  17     1429.27     1559.38     66.25 o
 -13   0  17        6.96       42.51     64.78 o
 -11   0  17     1580.04     1789.71     71.50 o
  -9   0  17     7636.14     7602.97     88.96 o
  -7   0  17     3519.67     3714.07     68.84 o
  -5   0  17     2726.61     3043.90     65.52 o
  -3   0  17     2905.04     2759.22     62.14 o
  -1   0  17      244.84      219.18     37.36 o
   1   0  17     2851.84     2951.94    170.12 o
   3   0  17     3020.49     3145.29    100.20 o
   5   0  17      736.04      701.24     40.24 o
   7   0  17       89.58      140.51     78.21 o
 -20   1  17     1727.88     1859.03     85.03 o
 -19   1  17      684.90      694.25     53.07 o
 -18   1  17      104.10      144.94     51.54 o
 -17   1  17     5302.24     5407.37    138.07 o
 -16   1  17       10.59       21.83     44.93 o
 -15   1  17      688.82      765.22     48.23 o
 -14   1  17     2196.97     2194.85     64.68 o
 -13   1  17       40.00       51.75     21.11 o
 -12   1  17       93.55       77.63     17.22 o
 -11   1  17      118.00      125.98     11.85 o
 -10   1  17      149.77      123.21     40.84 o
  -9   1  17       34.72       14.73     36.10 o
  -8   1  17     4469.03     4271.50    216.11 o
  -7   1  17     1918.64     2004.03    124.35 o
  -6   1  17      804.84      882.37     40.19 o
  -5   1  17    15341.62    14572.80    233.15 o
  -4   1  17       28.00        4.28     34.73 o
  -3   1  17     1382.46     1418.68     54.40 o
  -2   1  17      587.00      542.65     28.75 o
  -1   1  17     5757.64     5693.32     48.41 o
   0   1  17      215.69      240.12     26.47 o
   1   1  17       19.22       19.89     24.64 o
   2   1  17      308.67      279.08     26.79 o
   3   1  17        8.34       16.62     25.10 o
   4   1  17       31.26       46.90     25.74 o
   5   1  17     1549.23     1375.53     30.28 o
   6   1  17      185.96      203.50     36.83 o
   7   1  17      465.15      457.45     42.05 o
 -20   2  17     1775.84     1957.98     86.29 o
 -19   2  17        5.08        7.92     68.91 o
 -18   2  17     7382.10     7684.60    363.38 o
 -17   2  17       34.73       55.12     47.97 o
 -16   2  17     1689.52     1733.16     55.62 o
 -15   2  17      324.35      343.55     49.16 o
 -14   2  17     2091.09     2228.80     52.07 o
 -13   2  17       11.85       15.39     39.17 o
 -12   2  17       45.33       35.80     38.76 o
 -11   2  17      423.33      391.57     38.11 o
 -10   2  17        1.73        9.32     38.62 o
  -9   2  17        1.71       -3.91     38.67 o
  -8   2  17     5693.92     5520.20    107.00 o
  -7   2  17        8.19        5.59     37.02 o
  -6   2  17     4705.56     4473.73     51.62 o
  -5   2  17      397.73      450.85     39.28 o
  -4   2  17     9198.16     9520.74     56.77 o
  -3   2  17      468.17      551.42     29.66 o
  -2   2  17     6550.65     6757.04     87.49 o
  -1   2  17      399.71      425.95     29.16 o
   0   2  17      162.07      190.59     26.70 o
   1   2  17     2144.30     2212.70     44.44 o
   2   2  17     3326.07     3126.35     32.83 o
   3   2  17      304.36      272.15     25.12 o
   4   2  17      168.57      160.90     37.08 o
   5   2  17      141.28      138.84     37.68 o
   6   2  17     2150.09     1855.60     53.84 o
   7   2  17      103.54       68.84     44.99 o
   8   2  17     1873.37     1912.11     67.15 o
 -20   3  17      814.93      773.06     76.92 o
 -19   3  17     1558.13     1625.60     76.25 o
 -18   3  17       42.41       28.31     72.71 o
 -17   3  17     1386.78     1361.61     80.58 o
 -16   3  17       15.51       14.57     48.00 o
 -15   3  17     1906.47     2003.37     63.77 o
 -14   3  17     2068.64     2021.36     53.09 o
 -13   3  17       19.46       26.14     42.03 o
 -12   3  17        6.56       12.56     45.14 o
 -11   3  17     1061.15     1102.50     49.56 o
 -10   3  17     2628.71     2621.47     50.93 o
  -9   3  17      115.40      102.06     36.33 o
  -8   3  17     1946.75     1882.35     67.00 o
  -7   3  17     1214.19     1152.91     40.58 o
  -6   3  17      450.65      450.49     34.61 o
  -5   3  17     2551.62     2465.93     38.56 o
  -4   3  17      540.41      536.05     27.07 o
  -3   3  17      760.73      880.93     28.50 o
  -2   3  17      799.18      825.84     34.60 o
  -1   3  17      875.00      969.75     29.26 o
   0   3  17     1018.15     1051.97     29.88 o
   1   3  17       86.38      115.62     26.75 o
   2   3  17       93.20       89.73     24.89 o
   3   3  17     1047.12      983.94     31.50 o
   4   3  17      156.58      210.61     37.85 o
   5   3  17     1134.88     1084.28     52.94 o
   6   3  17      569.61      594.30     47.68 o
   7   3  17      507.45      529.57     69.11 o
 -19   4  17     1426.36     1265.09     74.78 o
 -18   4  17      223.88      220.45     74.73 o
 -17   4  17       46.79       53.48     68.14 o
 -16   4  17       21.05       24.08     46.42 o
 -15   4  17      292.12      282.39     51.23 o
 -14   4  17       39.45       42.57     49.60 o
 -13   4  17       58.88       36.88     42.98 o
 -12   4  17     1378.11     1317.83     90.69 o
 -11   4  17      124.16      106.90     40.54 o
 -10   4  17        9.17       -0.28     43.04 o
  -9   4  17     1548.25     1492.31     28.81 o
  -8   4  17        0.07       -7.73     24.12 o
  -7   4  17     3303.53     3369.92     37.38 o
  -6   4  17      223.45      186.11     24.72 o
  -5   4  17      248.72      304.48     25.90 o
  -4   4  17      139.73      125.26     24.91 o
  -3   4  17       17.98       29.40     25.28 o
  -2   4  17     2456.58     2245.87     35.42 o
  -1   4  17      421.22      379.21     26.10 o
   0   4  17     1714.54     1670.92     37.50 o
   1   4  17      218.35      276.59     39.40 o
   2   4  17      615.43      611.67     36.63 o
   3   4  17      390.72      409.73     37.57 o
   4   4  17     2420.93     2308.13     57.46 o
   5   4  17      623.85      435.24     56.76 o
   6   4  17        3.95       45.64     56.51 o
 -18   5  17      991.71      936.26     74.03 o
 -17   5  17     2326.64     2464.48     87.00 o
 -16   5  17        4.28       35.41     64.10 o
 -15   5  17      393.37      420.85     52.19 o
 -14   5  17        6.45       39.20     53.57 o
 -13   5  17        4.86      -18.52     47.97 o
 -12   5  17        7.25       -7.57     42.03 o
 -11   5  17        4.05        2.71     43.23 o
 -10   5  17      319.06      303.65     45.33 o
  -9   5  17      948.65      904.59     47.56 o
  -8   5  17       94.14       87.31     40.32 o
  -7   5  17     2268.14     2154.56     51.35 o
  -6   5  17      573.65      552.67     40.05 o
  -5   5  17     2191.67     2243.88     47.95 o
  -4   5  17       38.81       47.74     23.51 o
  -3   5  17     1367.99     1443.96     41.48 o
  -2   5  17      349.91      305.43     24.08 o
  -1   5  17     2228.96     2212.71     40.90 o
   0   5  17      163.23      152.24     32.24 o
   1   5  17      143.03       94.89     34.43 o
   2   5  17     1022.39      883.74     35.08 o
   3   5  17      236.56      237.95     43.02 o
   4   5  17        4.90        1.40     50.16 o
   5   5  17      288.38      223.04     56.66 o
 -16   6  17     1452.33     1468.26     76.55 o
 -15   6  17      257.94      323.50     76.64 o
 -14   6  17        4.93      -18.90     67.84 o
 -13   6  17       11.36      -12.79     49.56 o
 -12   6  17        7.13        7.32     50.23 o
 -11   6  17      109.86      120.88     48.94 o
 -10   6  17       52.22       57.32     44.99 o
  -9   6  17       96.22       65.92     46.03 o
  -8   6  17      595.73      548.63     48.26 o
  -7   6  17       80.21       72.72     45.86 o
  -6   6  17      339.06      382.54     41.86 o
  -5   6  17        0.26        2.50     40.85 o
  -4   6  17     2024.99     2011.80     46.99 o
  -3   6  17      500.86      461.17     34.24 o
  -2   6  17      214.16      300.21     69.34 o
  -1   6  17       46.03       46.31     73.12 o
   0   6  17      756.88      845.20     74.50 o
 -12   7  17       10.67      -34.26     72.16 o
 -11   7  17       14.68       30.45     74.83 o
 -10   7  17      391.39      367.51     79.38 o
  -9   7  17      153.74      102.14     72.46 o
  -8   7  17      377.09      501.01     78.50 o
  -7   7  17      181.37      189.30     68.65 o
  -6   7  17       27.97       36.01     78.55 o
  -4   7  17       35.68      -14.86     68.05 o
  -3   7  17      682.07      567.55     64.80 o
 -18   0  18      116.03       74.35     68.72 o
 -16   0  18      384.49      386.81     74.35 o
 -14   0  18      114.25      111.23     70.13 o
 -12   0  18       67.96       24.19     67.78 o
 -10   0  18     4550.32     4671.09     78.48 o
  -8   0  18     1367.36     1607.22     64.73 o
  -6   0  18      407.68      489.56     49.09 o
  -4   0  18     1031.94     1088.62     55.80 o
  -2   0  18        2.41        3.74     50.36 o
   0   0  18       36.18       -8.23     37.99 o
   2   0  18     3504.28     3355.72     63.79 o
   4   0  18     2047.03     2221.97    145.27 o
 -19   1  18      167.88      232.39     79.70 o
 -18   1  18       75.33       99.00     51.78 o
 -17   1  18       52.26       70.72     47.31 o
 -16   1  18      174.14      179.83     51.45 o
 -15   1  18      521.05      565.56     48.59 o
 -14   1  18     2737.26     2830.27     57.50 o
 -13   1  18      231.30      246.38     45.13 o
 -12   1  18     1854.47     1979.03     52.20 o
 -11   1  18      133.24      177.27     37.70 o
 -10   1  18     5371.78     5809.16    501.63 o
  -9   1  18       38.99       27.51     39.53 o
  -8   1  18      178.44      172.24     42.47 o
  -7   1  18     3160.43     3301.62     50.47 o
  -6   1  18     1028.24     1004.73     53.45 o
  -5   1  18      420.87      418.70     35.51 o
  -4   1  18        0.09       16.77     35.34 o
  -3   1  18      836.35      813.83     37.01 o
  -2   1  18     1418.69     1390.17     43.55 o
  -1   1  18      204.82      190.62     29.26 o
   0   1  18     2273.72     2099.27     31.58 o
   1   1  18      299.43      286.60     27.92 o
   2   1  18     1725.20     1838.43     40.96 o
   3   1  18      924.68      961.31     29.16 o
   4   1  18       79.52       82.89     27.86 o
   5   1  18     3926.23     3891.22     47.05 o
   6   1  18      940.58      929.46     44.10 o
 -19   2  18      177.84      206.58     67.90 o
 -18   2  18      413.56      335.79     66.94 o
 -17   2  18      442.16      419.92     51.61 o
 -16   2  18      174.04      184.77     50.86 o
 -15   2  18      410.26      388.42     50.89 o
 -14   2  18      290.79      285.98     49.29 o
 -13   2  18     8322.64     8431.89    221.79 o
 -12   2  18       18.98       34.11     43.25 o
 -11   2  18      812.15      867.72     43.88 o
 -10   2  18     1731.79     1791.10     50.97 o
  -9   2  18     1492.04     1629.95     46.20 o
  -8   2  18      416.63      424.39     44.33 o
  -7   2  18      952.93      966.51     39.15 o
  -6   2  18        0.87       11.84     38.89 o
  -5   2  18      122.47      139.56     38.97 o
  -4   2  18       16.20       -5.11     29.91 o
  -3   2  18     1627.99     1449.56     32.30 o
  -2   2  18       22.86       11.21     27.70 o
  -1   2  18     1333.51     1234.82     32.85 o
   0   2  18        6.28       20.55     27.80 o
   1   2  18     1115.47     1165.29     29.74 o
   2   2  18      634.13      622.96     27.63 o
   3   2  18     4865.49     5077.99     57.58 o
   4   2  18      705.78      734.71     51.84 o
   5   2  18      130.31       74.91     43.88 o
   6   2  18      307.30      277.17     46.04 o
   7   2  18       30.61       -0.87     59.64 o
 -18   3  18       23.98       46.25     74.62 o
 -17   3  18       47.63       21.54     56.46 o
 -16   3  18       39.33       37.22     55.19 o
 -15   3  18      235.45      249.68     53.78 o
 -14   3  18     1985.17     2108.19     75.91 o
 -13   3  18       43.55       63.12     44.81 o
 -12   3  18     1124.20     1180.09     51.81 o
 -11   3  18     4174.16     4009.08     61.87 o
 -10   3  18       93.51      141.72     41.47 o
  -9   3  18     1098.77     1214.44     49.36 o
  -8   3  18     1013.72     1096.14     42.82 o
  -7   3  18     6800.04     7082.57    176.86 o
  -6   3  18      143.67      144.19     29.09 o
  -5   3  18        6.35       -4.23     27.28 o
  -4   3  18      317.86      285.53     28.87 o
  -3   3  18       87.18       57.68     28.24 o
  -2   3  18      520.33      453.35     29.21 o
  -1   3  18       14.77        9.09     28.25 o
   0   3  18     1388.12     1448.66     43.24 o
   1   3  18      505.49      434.61     34.56 o
   2   3  18      636.62      656.01     37.84 o
   3   3  18     1223.28      971.58     54.78 o
   4   3  18      500.61      514.86     39.81 o
   5   3  18     3076.96     2972.38     65.82 o
   6   3  18      254.48      249.50     46.24 o
   7   3  18      136.63      101.31     65.93 o
 -18   4  18        0.40       26.15     73.36 o
 -17   4  18       33.47       43.77     77.23 o
 -16   4  18      374.91      332.07     53.44 o
 -15   4  18       18.12      -10.90     49.19 o
 -14   4  18       62.25       61.95     49.95 o
 -13   4  18      895.82      979.25     48.68 o
 -12   4  18      586.12      530.29     51.60 o
 -11   4  18       71.18       35.97     47.92 o
 -10   4  18     3839.35     3891.03    242.46 o
  -9   4  18      636.65      634.54     27.24 o
  -8   4  18     2542.19     2923.10     77.90 o
  -7   4  18        5.96        8.48     25.52 o
  -6   4  18      468.54      528.79     27.02 o
  -5   4  18      885.38      950.93     28.88 o
  -4   4  18      410.75      423.71     27.06 o
  -3   4  18        2.58       27.45     26.35 o
  -2   4  18      303.41      250.72     28.16 o
  -1   4  18      502.25      464.94     28.09 o
   0   4  18       41.73       14.68     38.07 o
   1   4  18      590.63      598.23     42.77 o
   2   4  18     1669.70     1658.20     37.38 o
   3   4  18     1040.76      988.67     45.14 o
   4   4  18      564.47      496.21     56.42 o
   5   4  18      794.86      722.21     60.03 o
 -16   5  18      140.18      200.25     75.95 o
 -15   5  18       85.71       36.25     77.26 o
 -14   5  18      488.25      595.29     57.08 o
 -13   5  18       17.83       16.85     50.21 o
 -12   5  18     3630.13     3621.99     85.88 o
 -11   5  18        5.24        5.09     46.54 o
 -10   5  18     2877.14     2820.47     53.36 o
  -9   5  18     1160.36     1119.28     48.95 o
  -8   5  18      308.91      265.92     43.54 o
  -7   5  18        2.90      -17.80     45.85 o
  -6   5  18      181.37      195.33     43.42 o
  -5   5  18     1120.30     1150.68     46.35 o
  -4   5  18       29.45       57.26     42.18 o
  -3   5  18      172.31      194.38     44.37 o
  -2   5  18        6.37       10.49     36.88 o
  -1   5  18      149.47      182.73     35.51 o
   0   5  18      962.29      923.33     35.33 o
   1   5  18       86.36       75.45     38.43 o
   2   5  18     1361.72     1480.80     54.53 o
   3   5  18     1138.71     1163.72     56.05 o
   4   5  18       93.84       32.32     52.86 o
 -13   6  18      650.80      716.21     55.22 o
 -12   6  18        1.16       -3.79     53.53 o
 -11   6  18     2105.75     2212.39     61.24 o
 -10   6  18      424.45      443.97     49.53 o
  -9   6  18      238.61      253.91     48.54 o
  -8   6  18     1139.34     1095.21     49.31 o
  -7   6  18       97.31      109.17     47.82 o
  -6   6  18       57.60       65.94     46.58 o
  -5   6  18      470.61      489.25     46.39 o
  -4   6  18       12.46      -20.64     43.50 o
  -3   6  18       49.73       40.70     69.53 o
  -2   6  18       51.54       21.03     68.02 o
 -17   0  19     2628.18     2692.62     93.59 o
 -15   0  19    10620.53    11518.38    123.09 o
 -13   0  19      373.09      431.46     71.83 o
 -11   0  19      136.62      167.29     55.81 o
  -9   0  19      556.90      449.53     63.92 o
  -7   0  19     2488.22     2421.43     72.20 o
  -5   0  19     1857.84     1748.79     62.98 o
  -3   0  19    12680.07    13628.36    106.38 o
  -1   0  19     2931.92     3067.84     50.28 o
   1   0  19     2214.20     2342.87     91.48 o
   3   0  19      290.11      309.69     87.25 o
 -18   1  19     4204.50     4027.20     89.60 o
 -17   1  19       39.82       39.90     50.99 o
 -16   1  19     1394.27     1423.41    193.81 o
 -15   1  19       88.92      138.42     47.08 o
 -14   1  19     2527.64     2475.84    105.93 o
 -13   1  19     2623.60     2653.69     53.66 o
 -12   1  19       69.80      101.52     46.93 o
 -11   1  19      352.43      408.15     59.63 o
 -10   1  19       14.99       22.58     46.52 o
  -9   1  19     1021.15     1079.40     47.79 o
  -8   1  19      343.09      270.79     39.06 o
  -7   1  19       27.56       45.42     36.22 o
  -6   1  19     1626.19     1593.77     66.47 o
  -5   1  19     3236.61     3316.04    205.20 o
  -4   1  19     3438.84     3348.37     91.09 o
  -3   1  19      572.65      555.17     34.94 o
  -2   1  19     3425.92     3372.46     71.81 o
  -1   1  19     1147.09     1023.49     31.51 o
   0   1  19      922.60     1001.33     31.60 o
   1   1  19      852.33      878.56     30.27 o
   2   1  19      558.37      600.04     32.18 o
   3   1  19      664.98      694.91     30.92 o
   4   1  19        5.53        9.22     36.00 o
   5   1  19      219.31      228.32     56.79 o
 -18   2  19     1422.91     1533.14     86.27 o
 -17   2  19        1.94       17.54     57.32 o
 -16   2  19      114.39      118.01     56.09 o
 -15   2  19      150.60      122.18     51.35 o
 -14   2  19     2739.44     2735.99     98.64 o
 -13   2  19        5.80        5.68     51.27 o
 -12   2  19      502.96      555.04     50.32 o
 -11   2  19        0.65       12.92     46.75 o
 -10   2  19      310.04      382.51     42.20 o
  -9   2  19      305.32      354.72     45.14 o
  -8   2  19     2976.03     3147.27     53.71 o
  -7   2  19        0.63       10.63     35.94 o
  -6   2  19     1382.58     1462.01     45.86 o
  -5   2  19       25.55       33.30     29.46 o
  -4   2  19      957.81      895.17     32.30 o
  -3   2  19      301.83      304.17     32.73 o
  -2   2  19      130.36      158.27     31.07 o
  -1   2  19      318.72      360.12     31.40 o
   0   2  19     4295.79     4152.95     37.26 o
   1   2  19       23.07       21.48     26.93 o
   2   2  19       79.01      127.00     37.14 o
   3   2  19       30.61       37.97     37.64 o
   4   2  19       61.46       53.06     44.73 o
   5   2  19       22.55       36.02     59.82 o
   6   2  19      123.93      134.62     62.33 o
 -17   3  19       82.16       62.93     68.83 o
 -16   3  19     3150.32     3353.85    197.39 o
 -15   3  19        2.34       -9.72     51.05 o
 -14   3  19      627.78      666.82     49.59 o
 -13   3  19      620.04      658.27     53.27 o
 -12   3  19      385.54      384.20     47.40 o
 -11   3  19      556.50      613.33     45.92 o
 -10   3  19      176.39      209.85     47.42 o
  -9   3  19      489.70      496.53     44.68 o
  -8   3  19       46.60       98.75     41.58 o
  -7   3  19        9.14       20.31     29.57 o
  -6   3  19     4167.85     4164.08     45.26 o
  -5   3  19      186.68      197.22     29.69 o
  -4   3  19     1720.35     1685.50     33.68 o
  -3   3  19       35.04       25.70     29.19 o
  -2   3  19     2131.66     2271.01     47.36 o
  -1   3  19     1456.35     1397.93     34.11 o
   0   3  19     1060.09     1166.23     32.21 o
   1   3  19        3.77      -11.78     34.39 o
   2   3  19       13.43       -8.90     36.82 o
   3   3  19      401.89      426.21     44.44 o
   4   3  19        8.80       -5.37     44.62 o
   5   3  19      369.05      300.37     65.54 o
 -16   4  19      799.59      779.09     72.46 o
 -15   4  19     1150.52     1168.08     75.14 o
 -14   4  19       19.86       22.94     50.75 o
 -13   4  19     1264.24     1343.42     59.75 o
 -12   4  19       60.32       74.35     49.72 o
 -11   4  19        1.90        6.33     45.94 o
 -10   4  19       43.90       33.12     48.96 o
  -9   4  19       99.66       76.34     40.45 o
  -8   4  19      158.36      183.09     44.33 o
  -7   4  19     2275.87     2106.87     55.01 o
  -6   4  19     1243.45     1237.47     31.95 o
  -5   4  19      982.30      914.14     32.28 o
  -4   4  19     1276.20     1247.75     58.30 o
  -3   4  19     6743.73     7125.28     45.18 o
  -2   4  19      712.80      663.84     33.45 o
  -1   4  19      824.96      775.68     39.58 o
   0   4  19     1184.10     1244.27     64.70 o
   1   4  19      776.32      901.54     45.20 o
   2   4  19       43.87       22.97     42.58 o
   3   4  19      551.80      510.33     44.07 o
   4   4  19      132.58      128.54     56.27 o
 -14   5  19      199.77      145.74     81.69 o
 -13   5  19      799.92      899.24     57.31 o
 -12   5  19      500.29      497.72     49.79 o
 -11   5  19      156.36      160.16     47.92 o
 -10   5  19       19.83       25.09     48.01 o
  -9   5  19      338.25      315.84     49.67 o
  -8   5  19     1183.73     1077.92     48.06 o
  -7   5  19      772.00      747.48     47.00 o
  -6   5  19       42.22       39.92     45.09 o
  -5   5  19     1521.60     1578.25     47.89 o
  -4   5  19     2996.42     2784.90     50.08 o
  -3   5  19      340.93      302.70     42.99 o
  -2   5  19       17.16       37.64     64.07 o
  -1   5  19     1219.53     1338.67     85.02 o
 -12   6  19        5.74       12.84     76.92 o
 -11   6  19      238.42      240.12     72.49 o
 -10   6  19      196.61      176.72     64.50 o
  -9   6  19       11.00       19.05     68.68 o
  -8   6  19      410.51      421.33     63.20 o
  -7   6  19       56.77       57.20     59.40 o
  -6   6  19       23.79       47.55     57.29 o
  -5   6  19      137.42      115.86     55.51 o
  -9   7  19      596.36      584.08     73.54 o
  -8   7  19        2.82       60.14     68.63 o
 -16   0  20      194.89      328.03     81.29 o
 -14   0  20     3446.10     3496.06     90.07 o
 -12   0  20     2569.26     2564.98     81.59 o
 -10   0  20     2026.99     2095.71     66.11 o
  -8   0  20      191.15      212.64     53.08 o
  -6   0  20        1.39      -19.38     62.81 o
  -4   0  20      338.89      496.27     57.09 o
  -2   0  20      863.40      705.85     68.54 o
   0   0  20       34.46       36.78     42.69 o
   2   0  20     1251.40     1333.90     48.81 o
 -16   1  20        8.48       14.85     47.28 o
 -15   1  20      540.55      577.68     55.65 o
 -14   1  20      366.65      523.04     51.82 o
 -13   1  20      546.91      545.28     53.58 o
 -12   1  20      837.95      754.05     67.21 o
 -11   1  20     2988.06     2988.62     56.27 o
 -10   1  20      418.45      339.88     46.17 o
  -9   1  20      542.75      602.17     47.46 o
  -8   1  20     5383.37     5842.41    325.55 o
  -7   1  20        1.40       23.74     44.08 o
  -6   1  20     1209.67     1273.44     46.85 o
  -5   1  20      120.91       76.16     38.47 o
  -4   1  20      161.98      172.17     41.95 o
  -3   1  20      240.41      144.72     33.74 o
  -2   1  20       53.44       41.19     34.29 o
  -1   1  20        3.15        1.36     29.01 o
   0   1  20     2158.60     2114.28     45.53 o
   1   1  20      635.18      609.60     31.15 o
   2   1  20       15.34       25.70     30.61 o
   3   1  20       19.06       49.03     45.08 o
   4   1  20     4676.64     4484.71     77.47 o
 -16   2  20       70.02       61.23     54.61 o
 -15   2  20      142.46      141.26     54.63 o
 -14   2  20      295.69      302.53     46.19 o
 -13   2  20       16.90       15.37     46.49 o
 -12   2  20      353.99      334.95     44.30 o
 -11   2  20      710.07      701.45     52.15 o
 -10   2  20      330.03      371.64     49.66 o
  -9   2  20     5548.15     5577.69     59.92 o
  -8   2  20      360.38      413.32     43.71 o
  -7   2  20     1826.31     1981.04     54.28 o
  -6   2  20       16.38       14.95     40.43 o
  -5   2  20     1585.71     1783.83     38.33 o
  -4   2  20     2050.40     2143.08     38.62 o
  -3   2  20     2729.08     2751.44     61.02 o
  -2   2  20      545.90      564.71     33.67 o
  -1   2  20      271.34      300.87     32.39 o
   0   2  20      737.20      769.48     33.99 o
   1   2  20     2619.87     2463.79     35.65 o
   2   2  20      763.36      794.95     47.81 o
   3   2  20     1335.24     1220.56     48.96 o
   4   2  20        0.29       17.22     59.98 o
 -15   3  20      652.49      621.66     49.14 o
 -14   3  20       49.82       52.11     55.51 o
 -13   3  20       38.41       40.16     51.47 o
 -12   3  20        5.34       26.20     47.20 o
 -11   3  20     3280.01     3514.23    149.83 o
 -10   3  20      267.34      282.25     47.27 o
  -9   3  20       11.43       -8.34     44.96 o
  -8   3  20     2531.62     2505.39     55.59 o
  -7   3  20       42.63       29.68     30.06 o
  -6   3  20     1098.36     1198.11     32.76 o
  -5   3  20      188.78      188.30     30.69 o
  -4   3  20        6.83       15.75     31.50 o
  -3   3  20     1019.14     1098.56     33.71 o
  -2   3  20      781.19      835.54     48.18 o
  -1   3  20      110.87       96.22     30.91 o
   0   3  20      141.73      153.84     36.28 o
   1   3  20      973.29      871.64     46.41 o
   2   3  20      704.33      646.65     45.72 o
   3   3  20       24.72       21.14     47.90 o
   4   3  20      182.41      180.07     66.68 o
 -14   4  20      748.46      720.53     53.21 o
 -13   4  20        1.01       -4.17     56.42 o
 -12   4  20      833.76      912.65     51.15 o
 -11   4  20      280.10      262.69     49.43 o
 -10   4  20      376.75      469.69     49.27 o
  -9   4  20      286.54      297.08     47.52 o
  -8   4  20     1355.09     1493.24     72.84 o
  -7   4  20      230.51      197.70     46.13 o
  -6   4  20     1230.78     1234.32     48.49 o
  -5   4  20      100.53      112.35     41.89 o
  -4   4  20        2.15       13.62     29.24 o
  -3   4  20      571.57      557.83     31.91 o
  -2   4  20       90.44       59.11     39.22 o
  -1   4  20     1415.52     1455.44     44.64 o
   0   4  20        8.57        1.60     40.49 o
   1   4  20      306.35      223.25     54.58 o
   2   4  20     1587.07     1790.75     67.73 o
 -12   5  20     2190.32     2119.71     86.48 o
 -11   5  20       86.83       36.91     74.49 o
 -10   5  20      509.50      481.71     73.26 o
  -9   5  20     1397.93     1465.02     54.86 o
  -8   5  20     2670.07     2585.88     57.14 o
  -7   5  20      107.22      145.55     45.06 o
  -6   5  20     2198.79     2166.49     51.83 o
  -5   5  20      229.52      238.65     56.53 o
  -4   5  20       13.31        0.51     53.67 o
 -11   6  20      381.49      323.38     67.64 o
 -10   6  20        3.15       40.63     72.28 o
  -9   6  20     1292.20     1178.13     69.70 o
  -8   6  20      603.87      605.25     68.48 o
  -7   6  20      796.38      942.90     66.75 o
  -6   6  20      700.84      775.92     63.32 o
 -15   0  21      452.37      520.53     80.54 o
 -13   0  21     2277.58     2545.61     89.03 o
 -11   0  21      920.80     1144.28     75.46 o
  -9   0  21     1460.95     1420.32     77.13 o
  -7   0  21      114.95       93.28     59.73 o
  -5   0  21     1036.46      966.71     68.32 o
  -3   0  21      138.02       33.44     42.51 o
  -1   0  21      941.92      894.03     45.87 o
   1   0  21     3265.95     3355.42     95.66 o
 -15   1  21     2640.73     2886.78     67.37 o
 -14   1  21      844.01      968.38     79.95 o
 -13   1  21      113.25      156.10     52.84 o
 -12   1  21     1210.18     1338.63     57.90 o
 -11   1  21     1990.42     1994.95     59.02 o
 -10   1  21      766.50      839.35     89.86 o
  -9   1  21      622.12      698.50     47.43 o
  -8   1  21      334.31      396.89     49.80 o
  -7   1  21      189.69      187.73     47.01 o
  -6   1  21      477.19      488.43     45.31 o
  -5   1  21     1270.40     1195.38     46.18 o
  -4   1  21      457.35      384.53     35.75 o
  -3   1  21      617.82      637.03     46.97 o
  -2   1  21      489.27      412.11     32.04 o
  -1   1  21     1907.22     2014.12     36.27 o
   0   1  21     1744.12     1609.52     43.12 o
   1   1  21      859.46      905.00     36.01 o
   2   1  21      355.75      433.99     64.15 o
   3   1  21      254.36      248.44     60.28 o
 -14   2  21     5420.39     5922.48    157.57 o
 -13   2  21      213.88      238.04     55.32 o
 -12   2  21      388.03      394.50     49.50 o
 -11   2  21       28.96       60.93     46.43 o
 -10   2  21      107.40       95.43     46.45 o
  -9   2  21      706.48      724.79     45.77 o
  -8   2  21     1443.17     1421.09     95.37 o
  -7   2  21      457.73      537.01     46.05 o
  -6   2  21      227.53      231.16     33.63 o
  -5   2  21      329.26      292.55     35.21 o
  -4   2  21     6198.23     6050.55     49.24 o
  -3   2  21        7.51       21.41     35.10 o
  -2   2  21     2335.25     2418.16     53.10 o
  -1   2  21        2.37       25.85     29.27 o
   0   2  21      936.66     1054.67     35.72 o
   1   2  21      165.54      169.18     44.83 o
   2   2  21      710.90      847.87     50.63 o
   3   2  21       43.26       60.35     62.75 o
 -13   3  21      765.12      848.56     53.90 o
 -12   3  21     3128.82     3449.60     94.42 o
 -11   3  21      855.34      915.30     55.90 o
 -10   3  21       11.86       18.70     45.73 o
  -9   3  21      184.55      216.36     46.16 o
  -8   3  21     1515.31     1530.13     36.71 o
  -7   3  21      139.47      111.36     32.23 o
  -6   3  21      673.90      726.65     34.43 o
  -5   3  21     1055.02     1135.94     50.02 o
  -4   3  21       11.54       14.35     31.26 o
  -3   3  21     1880.89     2054.36     39.28 o
  -2   3  21      878.17      919.98     39.02 o
  -1   3  21      809.08      844.70     44.88 o
   0   3  21     1592.88     1517.67     47.61 o
   1   3  21      453.89      481.17     47.47 o
   2   3  21      450.00      467.60     65.76 o
 -12   4  21       45.22       16.75     71.48 o
 -11   4  21      356.70      416.76     76.58 o
 -10   4  21     1418.94     1423.25     72.70 o
  -9   4  21      189.87      258.32     50.18 o
  -8   4  21       20.79        7.67     48.66 o
  -7   4  21       43.40       58.85     45.46 o
  -6   4  21      474.54      507.62     44.85 o
  -5   4  21       34.66       15.91     45.74 o
  -4   4  21      185.41      179.21     43.00 o
 -11   5  21       87.03      105.21     66.13 o
 -10   5  21      910.65      919.07     70.79 o
  -9   5  21     1312.34     1517.22     76.11 o
  -8   5  21      465.37      424.70     64.96 o
  -7   5  21      909.40      884.90     66.37 o
  -6   5  21      114.15      148.04     59.20 o
  -5   5  21      189.16      135.17     57.54 o
  -9   6  21       60.50        8.33     70.09 o
  -8   6  21       51.50       73.57     65.99 o
 -12   0  22      162.56      156.33     80.18 o
 -10   0  22     2946.85     2909.32     87.55 o
  -8   0  22     7939.84     7806.69    101.14 o
  -6   0  22     2033.65     2020.94     71.07 o
  -4   0  22     7387.78     8241.19    101.28 o
  -2   0  22      458.82      380.64     48.64 o
   0   0  22     2020.39     2000.12     71.71 o
 -13   1  22       99.08       67.81     49.90 o
 -12   1  22      994.71     1017.55     55.43 o
 -11   1  22      288.38      258.68     52.03 o
 -10   1  22      739.57      755.69     47.61 o
  -9   1  22     3488.91     3594.25     81.00 o
  -8   1  22       55.06       16.26     47.14 o
  -7   1  22     1976.00     2059.67     57.16 o
  -6   1  22      125.47      108.49     42.35 o
  -5   1  22     1342.01     1447.04     41.47 o
  -4   1  22      479.33      450.11     36.68 o
  -3   1  22      181.80      256.29     36.65 o
  -2   1  22     1542.63     1660.37     37.16 o
  -1   1  22      517.90      556.94     38.07 o
   0   1  22      200.35      172.94     36.69 o
   1   1  22      103.34      125.69     62.37 o
 -13   2  22      724.58      680.38     82.78 o
 -12   2  22        0.58       17.63     51.65 o
 -11   2  22      709.20      719.76     54.47 o
 -10   2  22        8.33       24.28     52.80 o
  -9   2  22       10.59       40.10     50.45 o
  -8   2  22      241.96      208.62     45.36 o
  -7   2  22      151.59      163.67     45.79 o
  -6   2  22      266.19      230.59     36.85 o
  -5   2  22     1773.22     1790.43     52.07 o
  -4   2  22     1193.94     1137.84     52.19 o
  -3   2  22      128.70      187.13     34.97 o
  -2   2  22      733.86      854.97     36.87 o
  -1   2  22      270.55      383.63     46.78 o
   0   2  22      160.21      185.24     45.00 o
   1   2  22      150.60      160.46     69.01 o
 -12   3  22      713.09      738.67     81.18 o
 -11   3  22      427.62      337.44     66.53 o
 -10   3  22      165.87      177.26     65.64 o
  -9   3  22      553.41      475.66     48.90 o
  -8   3  22       71.99       62.28     47.80 o
  -7   3  22     3479.44     3608.90     94.34 o
  -6   3  22       12.08       49.24     35.10 o
  -5   3  22      507.02      560.13     34.35 o
  -4   3  22        5.78      -12.96     34.35 o
  -3   3  22      319.29      330.72     39.67 o
  -2   3  22      133.49      185.73     54.64 o
  -1   3  22      184.50      159.91     57.58 o
   0   3  22       34.34       57.38     58.15 o
 -11   4  22      144.95      158.11     73.92 o
 -10   4  22     1800.04     1813.14     79.05 o
  -9   4  22        0.68        8.55     67.88 o
  -8   4  22      884.18      927.88     71.86 o
  -7   4  22       76.29      101.02     63.04 o
  -6   4  22     1230.36     1386.23     66.51 o
  -5   4  22     1332.82     1328.02     66.19 o
  -9   5  22       14.86       -6.22     65.46 o
  -8   5  22      236.93      262.02     68.52 o
  -7   5  22      192.42      255.02     63.65 o
 -11   0  23      393.02      358.63     70.24 o
  -9   0  23      266.91      255.86     77.56 o
  -7   0  23       11.80       35.77     72.44 o
  -5   0  23      225.84      195.16     63.49 o
  -3   0  23     1313.76     1373.97     65.26 o
  -1   0  23      498.18      647.11     65.43 o
 -11   1  23     1077.82     1169.96     72.22 o
 -10   1  23       31.77       46.61     54.83 o
  -9   1  23     1096.15     1222.20     55.09 o
  -8   1  23        0.51        6.43     48.51 o
  -7   1  23      124.08       99.90     48.21 o
  -6   1  23        6.65      -10.31     44.32 o
  -5   1  23      529.56      450.82     39.58 o
  -4   1  23      521.49      603.07     41.02 o
  -3   1  23      114.81       80.03     38.29 o
  -2   1  23      134.14      183.31     38.57 o
  -1   1  23     1961.15     1935.66     52.75 o
   0   1  23      929.36      992.34     71.49 o
 -11   2  23      349.39      420.29     77.69 o
 -10   2  23     3926.17     4195.70     85.65 o
  -9   2  23       34.78       71.93     72.07 o
  -8   2  23      635.83      674.99     73.37 o
  -7   2  23        5.83       -8.49     42.27 o
  -6   2  23      211.86      162.15     42.29 o
  -5   2  23       79.09       57.31     41.98 o
  -4   2  23     1090.75      979.29     52.00 o
  -3   2  23       72.48       72.22     43.33 o
  -2   2  23       23.42       16.12     62.02 o
  -1   2  23       62.22       93.59     60.62 o
 -10   3  23      313.01      280.39     65.01 o
  -9   3  23      105.72      186.11     67.95 o
  -8   3  23        5.46       16.22     65.76 o
  -7   3  23       57.35       37.22     61.10 o
  -6   3  23        7.01       19.74     59.76 o
  -5   3  23      259.17      285.97     63.05 o
  -4   3  23      457.94      408.42     60.47 o
  -9   4  23        9.39      -26.11     69.66 o
  -8   4  23        0.28      -32.00     68.79 o
  -7   4  23       41.04       -2.36     61.71 o
  -6   4  23       58.12      105.94     65.03 o
  -6   0  24     1330.98     1336.49     74.66 o
  -4   0  24     1112.65     1058.52     70.17 o
  -8   1  24      533.32      458.77     67.15 o
  -7   1  24       63.62       41.06     66.00 o
  -6   1  24     3328.33     3263.33    161.44 o
  -5   1  24      338.30      366.57     48.68 o
  -4   1  24      252.90      270.29     48.14 o
  -3   1  24     1182.01     1345.79     71.02 o
  -8   2  24      466.13      466.29     45.37 o
  -7   2  24     1687.16     1679.76     54.18 o
  -6   2  24      153.13      108.63     43.44 o
  -5   2  24     1375.81     1515.63     52.19 o
  -7   3  24       90.03       86.26     68.54 o
 
